# Supplementary material for: ﻿An overview of the genus Lobothallia (lichenized Ascomycota, Megasporaceae) in China
Source: MycoKeys. 2025 Nov 20;125:205–44. doi: 10.3897/mycokeys.125.173554 (PMC12661331; doi:10.3897/mycokeys.125.173554)
Supplement: XML Treatment for Lobothallia benzilanensis [file mycokeys.125.173554-treatment1.xml]

<!DOCTYPE tp:taxon-treatment
  PUBLIC "-//TaxonX//DTD Taxonomic Treatment Publishing DTD v0 20100105//EN" "tax-treatment-NSO.dtd">
<tp:taxon-treatment xmlns:tp="http://www.plazi.org/taxpub"><tp:treatment-meta><kwd-group><label>Taxon classification</label><kwd>
                  <named-content content-type="kingdom">Fungi</named-content>
                </kwd><kwd>
                  <named-content content-type="order">Pertusariales</named-content>
                </kwd><kwd>
                  <named-content content-type="family">Megasporaceae</named-content>
                </kwd></kwd-group><mixed-citation publication-type="journal"><person-group><name><surname>Wang</surname><given-names>Lun</given-names></name><name><surname>Feng</surname><given-names>Yi-Shan</given-names></name><name><surname>Wang</surname><given-names>Li-Song</given-names></name><name><surname>Wang</surname><given-names>Xin-Yu</given-names></name><name><surname>Zhang</surname><given-names>Yan-Yun</given-names></name></person-group><article-title>﻿An overview of the genus <italic><tp:taxon-name><tp:taxon-name-part taxon-name-part-type="genus" reg="Lobothallia">Lobothallia</tp:taxon-name-part></tp:taxon-name></italic> (lichenized <tp:taxon-name><tp:taxon-name-part taxon-name-part-type="phylum">Ascomycota</tp:taxon-name-part></tp:taxon-name>, <tp:taxon-name><tp:taxon-name-part taxon-name-part-type="family">Megasporaceae</tp:taxon-name-part></tp:taxon-name>) in China</article-title><source>MycoKeys</source><day>20</day><month>11</month><year>2025</year><volume>125</volume><fpage>205</fpage><lpage>244</lpage><pub-id pub-id-type="doi">10.3897/mycokeys.125.173554</pub-id></mixed-citation></tp:treatment-meta><tp:nomenclature><label>﻿</label><tp:taxon-name><object-id xmlns:xlink="http://www.w3.org/1999/xlink" content-type="arpha" xlink:type="simple">42A3EBD0-D85C-53D5-9153-B82F090BDCD1</object-id>
                <tp:taxon-name-part taxon-name-part-type="genus" reg="Lobothallia">Lobothallia</tp:taxon-name-part>
                <tp:taxon-name-part taxon-name-part-type="species" reg="benzilanensis">benzilanensis</tp:taxon-name-part>
                <object-id xmlns:xlink="http://www.w3.org/1999/xlink" xlink:type="simple">Fungal Names: FN 572942</object-id>
              </tp:taxon-name><tp:taxon-authority>Lun Wang &amp; Y. Y. Zhang</tp:taxon-authority><tp:taxon-status xmlns:xlink="http://www.w3.org/1999/xlink" xlink:type="simple">sp. nov.</tp:taxon-status><xref ref-type="fig" rid="F2">Fig. 2</xref></tp:nomenclature><tp:treatment-sec sec-type="etymology" id="SECID0EM3AK"><title>Etymology.</title><p>The specific epithet refers to Benzilan Town, the type locality of this species.</p></tp:treatment-sec><tp:treatment-sec sec-type="diagnosis" id="SECID0ER3AK"><title>Diagnosis.</title><p>Thallus non-lobate, areoles dispersed to continuous, tightly adnate to the substrate; upper surface pruinose, off-white, partially with orangish tinge; apothecia cryptolecanorine to lecanorine; containing norstictic, cryptostictic, and connorstictic acids.</p></tp:treatment-sec><tp:treatment-sec sec-type="Holotype" id="SECID0EW3AK"><title>Holotype.</title><p>China • Yunnan Prov.: Deqin Co., Benzilan Town, <named-content xmlns:xlink="http://www.w3.org/1999/xlink" content-type="dwc:verbatimCoordinates" xlink:type="simple"><named-content content-type="geo-json" specific-use="{&#34;type&#34;:&#34;Point&#34;,&#34;coordinates&#34;:[99.352125,28.193275]}" id="NCID0E63AK" xlink:type="simple">28°11'35.79"N, 99°21'07.65"E</named-content></named-content>, Along Jinshajiang River side, alt. 2108 m, on rock, 19 August 2018, Li-Song Wang et al. 18-60350 (<named-content xmlns:xlink="http://www.w3.org/1999/xlink" content-type="dwc:institutional_code" xlink:title="Kunming Institute of Botany, Chinese Academy of Sciences" xlink:href="http://grbio.org/institution/kunming-institute-botany-chinese-academy-sciences" xlink:type="simple">KUN-L</named-content> 63843).</p></tp:treatment-sec><tp:treatment-sec sec-type="description" id="SECID0EJ4AK"><title>Description.</title><p>Thallus areolate, non-lobate, tightly adnate to the substrate. Areoles dispersed to continuous, central areoles irregular, 0.5–1 mm wide, marginal areoles usually larger than the center, 3–10 mm wide, cracked; distant simple areoles circular, 0.5–3 mm wide. Upper surface plane to slightly convex, pruinose, off-white, with orangish tinge. Upper cortex paraplectenchymatous, 30–60 µm thick, inspersed with brown to dark brown granules (soluble in K); epinecral layer gelatinous, 10–20 µm thick, with hyaline crystals and dark brown granules (insoluble in K). Algal layer 50–125 µm thick, discontinuous; photobiont chlorococcoid, cells 8–20 µm diameter. Medulla opaque, filled with gray-black granules (not or partially soluble in K). Lower cortex absent.</p><p>Apothecia common (1–4 per areole), orbicular, 0.3–1 mm diameter, initially cryptolecanorine, becoming lecanorine and elevated above areoles at maturity, not constricted at base; disc slightly concave to plane, matt, black, pruinose; apothecial margin indistinct when young, becoming prominent (0.05–0.15 mm wide) during development, receding with disc expansion. Exciple absent or narrow, not exceeding 50 μm. Epithecium, hymenium and subhymenial layers combined 175–200 µm high; epithecium 10–20 µm high, containing hyaline crystals; epihymenium with brown granules (soluble in K) and black granules (insoluble in K), N−; hymenium 100–120 µm high, hyaline, I+ blue; subhymenial layers 50–75 µm high, hyaline, I+ blue; algal layer sparse below hypothecium; paraphyses simple, septate, non-moniliform, with 1–3 uppermost cells wider than the basal cells, 4–6 μm wide (basal cells ca. 2 μm wide); asci clavate, <italic><tp:taxon-name><tp:taxon-name-part taxon-name-part-type="genus" reg="Aspicilia">Aspicilia</tp:taxon-name-part></tp:taxon-name></italic>-type, 8-spored, 70–80 × 18–25 µm; ascospores simple, hyaline, broadly ellipsoid, (10.0-)11.5–12.4–13.2(-14.0) × (8.0-)7.9–8.6–9.3(-10.0) µm (n = 36), l/w ratio (1.2-)1.3–1.4–1.5(-1.7), wall ca.1 µm thick. Pycnidia few, punctiform, plane to slightly convex, 0.05–0.2 mm diameter; ostiole brown to dark brown; conidia bacilliform, hyaline, 4–6 × 1 µm.</p><fig id="F2" position="float" orientation="portrait"><object-id xmlns:xlink="http://www.w3.org/1999/xlink" content-type="doi" xlink:type="simple">10.3897/mycokeys.125.173554.figure2</object-id><object-id xmlns:xlink="http://www.w3.org/1999/xlink" content-type="arpha" xlink:type="simple">FC66EE19-C534-5D02-8591-4592FA79928F</object-id><label>Figure 2.</label><caption><p><italic><tp:taxon-name><tp:taxon-name-part taxon-name-part-type="genus" reg="Lobothallia">Lobothallia</tp:taxon-name-part> <tp:taxon-name-part taxon-name-part-type="species" reg="benzilanensis">benzilanensis</tp:taxon-name-part></tp:taxon-name></italic> (<named-content xmlns:xlink="http://www.w3.org/1999/xlink" content-type="dwc:institutional_code" xlink:title="Kunming Institute of Botany, Chinese Academy of Sciences" xlink:href="http://grbio.org/institution/kunming-institute-botany-chinese-academy-sciences" xlink:type="simple">KUN-L</named-content> 63843, holotype). <bold>A.</bold> Thallus; <bold>B, C.</bold> Apothecia; <bold>D.</bold> Punctiform pycnidia; <bold>E.</bold> Section of thallus; <bold>F.</bold> Upper cortex and epinecral layer (<abbrev xmlns:xlink="http://www.w3.org/1999/xlink" xlink:title="lactophenol cotton blue" id="ABBRID0EZ5AK" xlink:type="simple">LCB</abbrev>); <bold>G.</bold> Vertical section of apothecium; <bold>H.</bold> Asci and ascospores; <bold>I.</bold> Conidia; <bold>J, K.</bold> Paraphyses (<abbrev xmlns:xlink="http://www.w3.org/1999/xlink" xlink:title="lactophenol cotton blue" id="ABBRID0EF6AK" xlink:type="simple">LCB</abbrev> after K). Scale bars: 0.5 mm (<bold>A</bold>); 0.2 mm (<bold>B, C, D</bold>); 100 µm (<bold>E</bold>); 50 µm (<bold>G</bold>); 10 µm (<bold>F, H</bold>); 5 µm (<bold>I</bold>, <bold>J</bold>, <bold>K</bold>).</p></caption><graphic xmlns:xlink="http://www.w3.org/1999/xlink" xlink:href="mycokeys-125-205-g002.jpg" position="float" orientation="portrait" xlink:type="simple" id="oo_1471458.jpg"><uri content-type="original_file" xlink:type="simple">https://binary.pensoft.net/fig/1471458</uri></graphic></fig></tp:treatment-sec><tp:treatment-sec sec-type="chemistry" id="SECID0E56AK"><title>Chemistry.</title><p>Cortex K+ yellow, P−; Medulla K+ yellow to orangish red, P+ yellow, C−, KC−; norstictic, cryptostictic and connorstictic acids detected in <abbrev xmlns:xlink="http://www.w3.org/1999/xlink" xlink:title="thin layer chromatography" id="ABBRID0EEABK" xlink:type="simple">TLC</abbrev>.</p></tp:treatment-sec><tp:treatment-sec sec-type="habitat" id="SECID0EIABK"><title>Habitat and distribution.</title><p>Growing on the exposed calcareous rock. Currently only known from the town of Benzilan, Yunnan, China.</p></tp:treatment-sec><tp:treatment-sec sec-type="notes" id="SECID0ENABK"><title>Notes.</title><p>This species is similar to <italic><tp:taxon-name><tp:taxon-name-part taxon-name-part-type="genus" reg="Lobothallia">Lobothallia</tp:taxon-name-part> <tp:taxon-name-part taxon-name-part-type="species" reg="gangwondoana">gangwondoana</tp:taxon-name-part></tp:taxon-name></italic> in having a non-lobate thallus with dispersed areoles. However, <italic><tp:taxon-name><tp:taxon-name-part taxon-name-part-type="genus" reg="Lobothallia">L.</tp:taxon-name-part> <tp:taxon-name-part taxon-name-part-type="species" reg="gangwondoana">gangwondoana</tp:taxon-name-part></tp:taxon-name></italic> differs in its larger areoles, epruinose and slightly brownish-gray to cacao-gray upper surface (vs. pruinose, off-white with light orangish tinge in <italic><tp:taxon-name><tp:taxon-name-part taxon-name-part-type="genus" reg="Lobothallia">L.</tp:taxon-name-part> <tp:taxon-name-part taxon-name-part-type="species" reg="benzilanensis">benzilanensis</tp:taxon-name-part></tp:taxon-name></italic>), epruinose apothecial disc (vs. pruinose), and in the lack of cryptostictic and connorstictic acids (<xref ref-type="bibr" rid="B17">Kondratyuk et al. 2020</xref>).</p></tp:treatment-sec><tp:treatment-sec sec-type="material" id="SECID0EYBBK"><title>Additional specimens examined.</title><p>China • Yunnan Prov.: Diqing Tibetan Autonomous Prefecture, Shangri-La City, near Jinshajiang River in Benzilan Vil., <named-content xmlns:xlink="http://www.w3.org/1999/xlink" content-type="dwc:verbatimCoordinates" xlink:type="simple"><named-content content-type="geo-json" specific-use="{&#34;type&#34;:&#34;Point&#34;,&#34;coordinates&#34;:[99.352125,28.193275]}" id="NCID0EBCBK" xlink:type="simple">28°11'35.79"N, 99°21'07.65"E</named-content></named-content>, alt. 2108 m, on rock, 19 August 2018, Li-Song Wang et al. 18-60354 (<named-content xmlns:xlink="http://www.w3.org/1999/xlink" content-type="dwc:institutional_code" xlink:title="Kunming Institute of Botany, Chinese Academy of Sciences" xlink:href="http://grbio.org/institution/kunming-institute-botany-chinese-academy-sciences" xlink:type="simple">KUN-L</named-content> 63847).</p></tp:treatment-sec><ref-list><ref id="B17"><mixed-citation xmlns:xlink="http://www.w3.org/1999/xlink" xlink:type="simple"><person-group><name name-style="western"><surname>Kondratyuk</surname><given-names>SY</given-names></name><name name-style="western"><surname>Upreti</surname><given-names>DK</given-names></name><name name-style="western"><surname>Mishra</surname><given-names>GK</given-names></name><name name-style="western"><surname>Nayaka</surname><given-names>KK</given-names></name><name name-style="western"><surname>Orlov</surname><given-names>OO</given-names></name><name name-style="western"><surname>Kondratiuk</surname><given-names>AS</given-names></name><name name-style="western"><surname>Lőkös</surname><given-names>L</given-names></name><name name-style="western"><surname>Farkas</surname><given-names>E</given-names></name><name name-style="western"><surname>Woo</surname><given-names>J</given-names></name><name name-style="western"><surname>Hur</surname><given-names>J</given-names></name></person-group> (<year>2020</year>) <article-title>New and noteworthy lichen-forming and lichenicolous fungi 10.</article-title><source>Acta Botanica Hungarica</source><volume>62</volume>(<issue>1–2</issue>): <fpage>81</fpage>–<lpage>84</lpage>. <ext-link xlink:href="10.1556/034.62.2020.1-2.6" ext-link-type="doi" xlink:type="simple">https://doi.org/10.1556/034.62.2020.1-2.6</ext-link></mixed-citation></ref></ref-list></tp:taxon-treatment>
