# Supplementary material for: ﻿An overview of the genus Lobothallia (lichenized Ascomycota, Megasporaceae) in China
Source: MycoKeys. 2025 Nov 20;125:205–44. doi: 10.3897/mycokeys.125.173554 (PMC12661331; doi:10.3897/mycokeys.125.173554)
Supplement: XML Treatment for Lobothallia complanata [file mycokeys.125.173554-treatment2.xml]

<!DOCTYPE tp:taxon-treatment
  PUBLIC "-//TaxonX//DTD Taxonomic Treatment Publishing DTD v0 20100105//EN" "tax-treatment-NSO.dtd">
<tp:taxon-treatment xmlns:tp="http://www.plazi.org/taxpub"><tp:treatment-meta><kwd-group><label>Taxon classification</label><kwd>
                  <named-content content-type="kingdom">Fungi</named-content>
                </kwd><kwd>
                  <named-content content-type="order">Pertusariales</named-content>
                </kwd><kwd>
                  <named-content content-type="family">Megasporaceae</named-content>
                </kwd></kwd-group><mixed-citation publication-type="journal"><person-group><name><surname>Wang</surname><given-names>Lun</given-names></name><name><surname>Feng</surname><given-names>Yi-Shan</given-names></name><name><surname>Wang</surname><given-names>Li-Song</given-names></name><name><surname>Wang</surname><given-names>Xin-Yu</given-names></name><name><surname>Zhang</surname><given-names>Yan-Yun</given-names></name></person-group><article-title>﻿An overview of the genus <italic><tp:taxon-name><tp:taxon-name-part taxon-name-part-type="genus" reg="Lobothallia">Lobothallia</tp:taxon-name-part></tp:taxon-name></italic> (lichenized <tp:taxon-name><tp:taxon-name-part taxon-name-part-type="phylum">Ascomycota</tp:taxon-name-part></tp:taxon-name>, <tp:taxon-name><tp:taxon-name-part taxon-name-part-type="family">Megasporaceae</tp:taxon-name-part></tp:taxon-name>) in China</article-title><source>MycoKeys</source><day>20</day><month>11</month><year>2025</year><volume>125</volume><fpage>205</fpage><lpage>244</lpage><pub-id pub-id-type="doi">10.3897/mycokeys.125.173554</pub-id></mixed-citation></tp:treatment-meta><tp:nomenclature><label>﻿</label><tp:taxon-name><object-id xmlns:xlink="http://www.w3.org/1999/xlink" content-type="arpha" xlink:type="simple">1BC24AD2-51C8-58E1-8A12-B01E6210AC6C</object-id>
                <tp:taxon-name-part taxon-name-part-type="genus" reg="Lobothallia">Lobothallia</tp:taxon-name-part>
                <tp:taxon-name-part taxon-name-part-type="species" reg="complanata">complanata</tp:taxon-name-part>
                <object-id xmlns:xlink="http://www.w3.org/1999/xlink" xlink:type="simple">Fungal Names: FN 572943</object-id>
              </tp:taxon-name><tp:taxon-authority>Lun Wang &amp; Y. Y. Zhang</tp:taxon-authority><tp:taxon-status xmlns:xlink="http://www.w3.org/1999/xlink" xlink:type="simple">sp. nov.</tp:taxon-status><xref ref-type="fig" rid="F3">Fig. 3</xref></tp:nomenclature><tp:treatment-sec sec-type="etymology" id="SECID0EYDBK"><title>Etymology.</title><p>The epithet refers to the flat thallus of this species.</p></tp:treatment-sec><tp:treatment-sec sec-type="diagnosis" id="SECID0E4DBK"><title>Diagnosis.</title><p>Thallus appressed to the substrate, areolate with a flat and radiately lobate margin; upper surface orangish gray, covered by white pruina; apothecia lecanorine, orbicular, adnate, discs brown with orangish pruina; mature pycnidia protruding.</p></tp:treatment-sec><tp:treatment-sec sec-type="Holotype" id="SECID0ECEBK"><title>Holotype.</title><p>China • Sichuan Prov.: Aba Tibetan and Qiang Autonomous Prefecture, Li Co., Putou Vil., <named-content xmlns:xlink="http://www.w3.org/1999/xlink" content-type="dwc:verbatimCoordinates" xlink:type="simple"><named-content content-type="geo-json" specific-use="{&#34;type&#34;:&#34;Point&#34;,&#34;coordinates&#34;:[103.069681,31.418953]}" id="NCID0ELEBK" xlink:type="simple">31°25'08.23"N, 103°04'10.85"E</named-content></named-content>, alt. 2099 m, on rock, 4 September 2020, Li-Song Wang et al. 20-67554 (<named-content xmlns:xlink="http://www.w3.org/1999/xlink" content-type="dwc:institutional_code" xlink:title="Kunming Institute of Botany, Chinese Academy of Sciences" xlink:href="http://grbio.org/institution/kunming-institute-botany-chinese-academy-sciences" xlink:type="simple">KUN-L</named-content> 75731).</p></tp:treatment-sec><tp:treatment-sec sec-type="description" id="SECID0EVEBK"><title>Description.</title><p>Thallus areolate with lobate margin, up to 5 cm across, closely appressed to the substrate, 0.3–1.5 mm thick. Areoles polygonal to suborbicular, (0.3–)0.5–1.2(–2.0) mm wide, interspaces between areoles 0.05–0.1 mm wide. Lobes flat, ca. 0.3 mm thick, elongate, 2–3(–3.5) mm long, 0.4–0.8(–1.0) mm wide at base, 0.6–1.5 mm wide at apex. Upper surface matt, orangish gray, covered by white pruina. Upper cortex paraplectenchymatous, even, 20–30 μm thick, with brown granules (soluble in K); epinecral layer 10–15 µm thick, with dense black granules (insoluble in K). Algal layer 75–125 µm thick, discontinuous; photobiont chlorococcoid, cells 8–20 µm diameter. Medulla opaque, filled with gray-black granules. Lower cortex absent.</p><p>Apothecia lecanorine, scattered, orbicular, (0.4–)0.8–2.0(–2.5) mm in diameter, adnate, constricted at base at maturity; disc plane to slightly convex, matt, brown with orangish pruina; apothecial margin entire, orange-gray, pruinose, persistent, 0.1–0.25 mm wide. Exciple narrow, widening to 20–60 μm in the uppermost part. Epithecium, hymenium and subhymenial layers combined 130–180 µm high; epithecium 10–15 µm high; epihymenium 10–20 μm high, with brown to dark brown granules (mostly soluble in K, leaving faint brown residue), N−; hymenium 75–100 µm high, hyaline, I+ blue; subhymenial layers 40–75 μm high, hyaline, I+ blue; algal layer discontinuous below hypothecium, 20–50 μm high; paraphyses simple, rarely anastomosed, septate, submoniliform, with 2–3 uppermost cells shorter and wider than the basal cells, 3–4 μm wide (basal cells ca. 2 μm wide); asci clavate, <italic><tp:taxon-name><tp:taxon-name-part taxon-name-part-type="genus" reg="Aspicilia">Aspicilia</tp:taxon-name-part></tp:taxon-name></italic>-type, hyaline, 8-spored, 60–70 × 20–25 µm; ascospores simple, hyaline, broadly ellipsoid to spherical, (9.0-)9.5–10.4–11.3(-12.0) × (7.0-)7.7–8.7–9.8(-10.0) µm (n = 49), l/w ratio (1.0-)1.0–1.2–1.4(-1.6), wall ca.1 µm thick. Pycnidia common, 0.2–0.5 mm diameter, distinctly protruding at maturity; ostiole brownish to dark brown; conidia bacilliform, hyaline, 4–6 × 1 µm.</p><fig id="F3" position="float" orientation="portrait"><object-id xmlns:xlink="http://www.w3.org/1999/xlink" content-type="doi" xlink:type="simple">10.3897/mycokeys.125.173554.figure3</object-id><object-id xmlns:xlink="http://www.w3.org/1999/xlink" content-type="arpha" xlink:type="simple">636532AF-4ABA-58D8-A2BF-6688F1F6BA58</object-id><label>Figure 3.</label><caption><p><italic><tp:taxon-name><tp:taxon-name-part taxon-name-part-type="genus" reg="Lobothallia">Lobothallia</tp:taxon-name-part> <tp:taxon-name-part taxon-name-part-type="species" reg="complanata">complanata</tp:taxon-name-part></tp:taxon-name></italic> (<named-content xmlns:xlink="http://www.w3.org/1999/xlink" content-type="dwc:institutional_code" xlink:title="Kunming Institute of Botany, Chinese Academy of Sciences" xlink:href="http://grbio.org/institution/kunming-institute-botany-chinese-academy-sciences" xlink:type="simple">KUN-L</named-content> 75731, holotype). <bold>A.</bold> Habitat; <bold>B.</bold> Thallus; <bold>C.</bold> Lobes; <bold>D, E.</bold> Apothecia; <bold>F.</bold> Protruding pycnidia; <bold>G, H.</bold> Section of thallus (H in K reagent); <bold>I.</bold> Vertical section of apothecium; <bold>J.</bold> Vertical section of pycnidium; <bold>K.</bold> Asci and ascospores (right in Lugol’s solution); <bold>L.</bold> Paraphyses (<abbrev xmlns:xlink="http://www.w3.org/1999/xlink" xlink:title="lactophenol cotton blue" id="ABBRID0EPGBK" xlink:type="simple">LCB</abbrev>); <bold>M.</bold> Conidia. Scale bars: 2 mm (<bold>B</bold>); 0.5 mm (<bold>E</bold>); 0.2 mm (<bold>C, D, F</bold>); 50 µm (<bold>G, H, I, J</bold>); 10 µm (<bold>K</bold>); 5 µm (<bold>L, M</bold>).</p></caption><graphic xmlns:xlink="http://www.w3.org/1999/xlink" xlink:href="mycokeys-125-205-g003.jpg" position="float" orientation="portrait" xlink:type="simple" id="oo_1471459.jpg"><uri content-type="original_file" xlink:type="simple">https://binary.pensoft.net/fig/1471459</uri></graphic></fig></tp:treatment-sec><tp:treatment-sec sec-type="chemistry" id="SECID0EGHBK"><title>Chemistry.</title><p>Cortex K+ yellow to red, P−; Medulla K+ yellow to red, P+ yellow, C−, KC−; norstictic and connorstictic acids detected by <abbrev xmlns:xlink="http://www.w3.org/1999/xlink" xlink:title="thin layer chromatography" id="ABBRID0EMHBK" xlink:type="simple">TLC</abbrev>.</p></tp:treatment-sec><tp:treatment-sec sec-type="habitat" id="SECID0EQHBK"><title>Habitat and distribution.</title><p>Saxicolous. Currently only known in Sichuan Prov., China.</p></tp:treatment-sec><tp:treatment-sec sec-type="notes" id="SECID0EVHBK"><title>Notes.</title><p><italic><tp:taxon-name><tp:taxon-name-part taxon-name-part-type="genus" reg="Lobothallia">Lobothallia</tp:taxon-name-part> <tp:taxon-name-part taxon-name-part-type="species" reg="lobulata">lobulata</tp:taxon-name-part></tp:taxon-name></italic> resembles the new species in the flat and appressed thallus. However, <italic><tp:taxon-name><tp:taxon-name-part taxon-name-part-type="genus" reg="Lobothallia">L.</tp:taxon-name-part> <tp:taxon-name-part taxon-name-part-type="species" reg="lobulata">lobulata</tp:taxon-name-part></tp:taxon-name></italic> is readily distinguished by its light gray thallus surface bearing lobules, epruinose apothecial disc and the absence of secondary metabolites (<xref ref-type="bibr" rid="B58">Zhang et al. 2024a</xref>).</p></tp:treatment-sec><tp:treatment-sec sec-type="material" id="SECID0EVIBK"><title>Additional specimens examined.</title><p>China • Sichuan Prov.: Aba Tibetan and Qiang Autonomous Prefecture, Li Co., Putou Vil., <named-content xmlns:xlink="http://www.w3.org/1999/xlink" content-type="dwc:verbatimCoordinates" xlink:type="simple"><named-content content-type="geo-json" specific-use="{&#34;type&#34;:&#34;Point&#34;,&#34;coordinates&#34;:[103.069681,31.418953]}" id="NCID0E5IBK" xlink:type="simple">31°25'08.23"N, 103°04'10.85"E</named-content></named-content>, alt. 2099 m, on rock, 4 September 2020, Li-Song Wang et al. 20-66561 (<named-content xmlns:xlink="http://www.w3.org/1999/xlink" content-type="dwc:institutional_code" xlink:title="Kunming Institute of Botany, Chinese Academy of Sciences" xlink:href="http://grbio.org/institution/kunming-institute-botany-chinese-academy-sciences" xlink:type="simple">KUN-L</named-content> 74736) • Rangtang Co., <named-content xmlns:xlink="http://www.w3.org/1999/xlink" content-type="dwc:verbatimCoordinates" xlink:type="simple"><named-content content-type="geo-json" specific-use="{&#34;type&#34;:&#34;Point&#34;,&#34;coordinates&#34;:[101.012453,32.294269]}" id="NCID0ELJBK" xlink:type="simple">32°17'39.37"N, 101°00'44.83"E</named-content></named-content>, alt. 3535 m, on rock, 4 September 2020, Xin-Yu Wang et al. XY20-2551 (<named-content xmlns:xlink="http://www.w3.org/1999/xlink" content-type="dwc:institutional_code" xlink:title="Kunming Institute of Botany, Chinese Academy of Sciences" xlink:href="http://grbio.org/institution/kunming-institute-botany-chinese-academy-sciences" xlink:type="simple">KUN-L</named-content> 78906).</p></tp:treatment-sec><ref-list><ref id="B58"><mixed-citation xmlns:xlink="http://www.w3.org/1999/xlink" xlink:type="simple"><person-group><name name-style="western"><surname>Zhang</surname><given-names>YY</given-names></name><name name-style="western"><surname>Wang</surname><given-names>L</given-names></name><name name-style="western"><surname>Yu</surname><given-names>XM</given-names></name><name name-style="western"><surname>Cheng</surname><given-names>S</given-names></name><name name-style="western"><surname>Liu</surname><given-names>JL</given-names></name><name name-style="western"><surname>Wang</surname><given-names>XY</given-names></name></person-group> (<year>2024a</year>) <article-title>Three new taxa of the lichen genus <italic><tp:taxon-name><tp:taxon-name-part taxon-name-part-type="genus">Lobothallia</tp:taxon-name-part></tp:taxon-name></italic> (<tp:taxon-name><tp:taxon-name-part taxon-name-part-type="family">Megasporaceae</tp:taxon-name-part></tp:taxon-name>, <tp:taxon-name><tp:taxon-name-part taxon-name-part-type="phylum">Ascomycota</tp:taxon-name-part></tp:taxon-name>) from China.</article-title><source>MycoKeys</source><volume>108</volume>: <fpage>351</fpage>–<lpage>369</lpage>. <ext-link xlink:href="10.3897/mycokeys.108.126994" ext-link-type="doi" xlink:type="simple">https://doi.org/10.3897/mycokeys.108.126994</ext-link></mixed-citation></ref></ref-list></tp:taxon-treatment>
