# Supplementary material for: ﻿An overview of the genus Lobothallia (lichenized Ascomycota, Megasporaceae) in China
Source: MycoKeys. 2025 Nov 20;125:205–44. doi: 10.3897/mycokeys.125.173554 (PMC12661331; doi:10.3897/mycokeys.125.173554)
Supplement: XML Treatment for Lobothallia polypycnidiata [file mycokeys.125.173554-treatment3.xml]

<!DOCTYPE tp:taxon-treatment
  PUBLIC "-//TaxonX//DTD Taxonomic Treatment Publishing DTD v0 20100105//EN" "tax-treatment-NSO.dtd">
<tp:taxon-treatment xmlns:tp="http://www.plazi.org/taxpub"><tp:treatment-meta><kwd-group><label>Taxon classification</label><kwd>
                  <named-content content-type="kingdom">Fungi</named-content>
                </kwd><kwd>
                  <named-content content-type="order">Pertusariales</named-content>
                </kwd><kwd>
                  <named-content content-type="family">Megasporaceae</named-content>
                </kwd></kwd-group><mixed-citation publication-type="journal"><person-group><name><surname>Wang</surname><given-names>Lun</given-names></name><name><surname>Feng</surname><given-names>Yi-Shan</given-names></name><name><surname>Wang</surname><given-names>Li-Song</given-names></name><name><surname>Wang</surname><given-names>Xin-Yu</given-names></name><name><surname>Zhang</surname><given-names>Yan-Yun</given-names></name></person-group><article-title>﻿An overview of the genus <italic><tp:taxon-name><tp:taxon-name-part taxon-name-part-type="genus" reg="Lobothallia">Lobothallia</tp:taxon-name-part></tp:taxon-name></italic> (lichenized <tp:taxon-name><tp:taxon-name-part taxon-name-part-type="phylum">Ascomycota</tp:taxon-name-part></tp:taxon-name>, <tp:taxon-name><tp:taxon-name-part taxon-name-part-type="family">Megasporaceae</tp:taxon-name-part></tp:taxon-name>) in China</article-title><source>MycoKeys</source><day>20</day><month>11</month><year>2025</year><volume>125</volume><fpage>205</fpage><lpage>244</lpage><pub-id pub-id-type="doi">10.3897/mycokeys.125.173554</pub-id></mixed-citation></tp:treatment-meta><tp:nomenclature><label>﻿</label><tp:taxon-name><object-id xmlns:xlink="http://www.w3.org/1999/xlink" content-type="arpha" xlink:type="simple">22F84E4B-75A5-54B8-A396-A8C8B1083C92</object-id>
                <tp:taxon-name-part taxon-name-part-type="genus" reg="Lobothallia">Lobothallia</tp:taxon-name-part>
                <tp:taxon-name-part taxon-name-part-type="species" reg="polypycnidiata">polypycnidiata</tp:taxon-name-part>
                <object-id xmlns:xlink="http://www.w3.org/1999/xlink" xlink:type="simple">Fungal Names: FN 572944</object-id>
              </tp:taxon-name><tp:taxon-authority>Lun Wang &amp; Y. Y. Zhang</tp:taxon-authority><tp:taxon-status xmlns:xlink="http://www.w3.org/1999/xlink" xlink:type="simple">sp. nov.</tp:taxon-status><xref ref-type="fig" rid="F4">Fig. 4</xref></tp:nomenclature><tp:treatment-sec sec-type="etymology" id="SECID0ECLBK"><title>Etymology.</title><p>The epithet refers to the numerous pycnidia per areole of this species.</p></tp:treatment-sec><tp:treatment-sec sec-type="diagnosis" id="SECID0EHLBK"><title>Diagnosis.</title><p>Thallus areolate, with radiate marginal lobes, pycnidia prominent, usually numerous pycnidia per areole, curved and elongate. This species colonizes diverse substrates, predominantly calcareous and siliceous rocks, with an occasional occurrence on a coniferous stump.</p></tp:treatment-sec><tp:treatment-sec sec-type="Holotype" id="SECID0EMLBK"><title>Holotype.</title><p>China • Qinghai Prov.: Qumalai Co., Qumahe Vil., <named-content xmlns:xlink="http://www.w3.org/1999/xlink" content-type="dwc:verbatimCoordinates" xlink:type="simple"><named-content content-type="geo-json" specific-use="{&#34;type&#34;:&#34;Point&#34;,&#34;coordinates&#34;:[94.771469,34.914725]}" id="NCID0EVLBK" xlink:type="simple">34°54'53.01"N, 94°46'17.29"E</named-content></named-content>, alt. 4412 m, on rock, 17 September 2020, Xin-Yu Wang et al. XY20-3034 (<named-content xmlns:xlink="http://www.w3.org/1999/xlink" content-type="dwc:institutional_code" xlink:title="Kunming Institute of Botany, Chinese Academy of Sciences" xlink:href="http://grbio.org/institution/kunming-institute-botany-chinese-academy-sciences" xlink:type="simple">KUN-L</named-content> 79390).</p></tp:treatment-sec><tp:treatment-sec sec-type="description" id="SECID0E6LBK"><title>Description.</title><p>Thallus adnate to the substratum, up to 5–7 cm across, centrally areolate, 2–4 mm thick, marginally lobate, 0.5–1 mm thick. Areoles (0.5–)0.7–1(–1.5) mm wide, angular to rounded, slightly constricted at base, interspaces between areoles (0.05–)0.1–0.2(–0.4) mm wide, surface flat to slightly convex, grayish-brown covered with white pruina. Lobes simple to irregularly branched, radiate, not overlapping, (1–)2–4(–5) mm long, (0.6–)1–1.5 mm wide, surface pale brown with thin pruina. Upper cortex paraplectenchymatous, 30–50 μm thick, with brown granules (soluble in K); epinecral layer 10–20 µm thick, gelatinous with dark granules (insoluble in K). Algal layer (75–)100–150(–250) μm thick, discontinuous; photobiont chlorococcoid, cells 8–16 μm diam. Medulla 0.5–1 mm thick, opaque, filled with gray-black granules (insoluble or partially soluble in K). Lower cortex absent.</p><p>Apothecia lecanorine, numerous, 1–3 per areole, (0.3–)0.8–2(–2.5) mm in diameter, clustered or scattered, orbicular to angular by pressure, not to slightly constricted at base; disc plane to slightly concave, black or brown, epruinose (rarely with thin pruina); apothecial margin entire, concolorous with thallus, slightly elevated, persistent but narrowing with disc expansion, 0.15–0.25 mm wide. Exciple narrow, 40–50 μm in the uppermost part. Epithecium, hymenium and subhymenial layers combined 125–150 µm high; epithecium 10–15 µm high; epihymenium 15–25 μm high, with brown (soluble in K) and pale brown (insoluble in K) granules, N−; hymenium 70–100 µm high, hyaline, I+ blue; subhymenial layers 40–80 μm high, hyaline, I+ blue, hypothecium 30–40 μm, algal layer discontinuous below hypothecium; paraphyses simple, septate, submoniliform to moniliform at the tips, with 2–5 uppermost cells shorter and wider than the basal cells, 4–6 μm wide (basal cells ca. 2 μm wide); asci clavate, <italic><tp:taxon-name><tp:taxon-name-part taxon-name-part-type="genus" reg="Aspicilia">Aspicilia</tp:taxon-name-part></tp:taxon-name></italic>-type, hyaline, 8-spored, 60–70 × 20–30 µm; ascospores simple, hyaline, broadly ellipsoid to ellipsoid, (10.0-)11.2–12.0–12.8(-13.0) × (7.0-)7.0–7.8–8.5(-9.0) µm (n = 38), l/w ratio (1.1-)1.4–1.6–1.8(-1.9), wall ca.1 µm thick. Pycnidia numerous, usually numerous pycnidia per areole, immersed, unilocular to multilocular, spot-like, 0.1–0.3 mm when young, shortly elongate to curved, 0.4–0.5 × 0.2–0.3 mm at maturity; ostioles dark brown to blackish; conidia bacilliform, hyaline, 5–6(–7) × 1 µm.</p><fig id="F4" position="float" orientation="portrait"><object-id xmlns:xlink="http://www.w3.org/1999/xlink" content-type="doi" xlink:type="simple">10.3897/mycokeys.125.173554.figure4</object-id><object-id xmlns:xlink="http://www.w3.org/1999/xlink" content-type="arpha" xlink:type="simple">D82EDB48-F6AF-5CDC-A59F-46FC1CE7BE18</object-id><label>Figure 4.</label><caption><p><italic><tp:taxon-name><tp:taxon-name-part taxon-name-part-type="genus" reg="Lobothallia">Lobothallia</tp:taxon-name-part> <tp:taxon-name-part taxon-name-part-type="species" reg="polypycnidiata">polypycnidiata</tp:taxon-name-part></tp:taxon-name></italic>. <bold>A–L.</bold> XY20-3034 (<named-content xmlns:xlink="http://www.w3.org/1999/xlink" content-type="dwc:institutional_code" xlink:title="Kunming Institute of Botany, Chinese Academy of Sciences" xlink:href="http://grbio.org/institution/kunming-institute-botany-chinese-academy-sciences" xlink:type="simple">KUN-L</named-content> 79390, holotype): <bold>A.</bold> Thallus; <bold>B.</bold> Lobes; <bold>C.</bold> Apothecia; <bold>D.</bold> Curved pycnidia; <bold>E.</bold> Vertical section of thallus and pycnidia; <bold>F.</bold> Densely growing pycnidia; <bold>G, H.</bold> Section of thallus (H in K reagent); <bold>I.</bold> Vertical section of apothecium; <bold>J.</bold> Ascus and ascospores; <bold>K.</bold> Paraphyses (<abbrev xmlns:xlink="http://www.w3.org/1999/xlink" xlink:title="lactophenol cotton blue" id="ABBRID0E2NBK" xlink:type="simple">LCB</abbrev>); <bold>L.</bold> Conidia. <bold>M–N.</bold> Other specimens: <bold>M.</bold> 20-68583, on calciferous rock; <bold>N.</bold> 20-68878, on calciferous rock; <bold>O.</bold> 20-68672, on organic substrate. Scale bars: 2 mm (<bold>A, N</bold>); 1 mm (<bold>B, M, O</bold>); 0.25 mm (<bold>C, D, F</bold>); 100 µm (<bold>E, G, H, I</bold>); 10 µm (<bold>J</bold>); 5 µm (<bold>K, L</bold>).</p></caption><graphic xmlns:xlink="http://www.w3.org/1999/xlink" xlink:href="mycokeys-125-205-g004.jpg" position="float" orientation="portrait" xlink:type="simple" id="oo_1471460.jpg"><uri content-type="original_file" xlink:type="simple">https://binary.pensoft.net/fig/1471460</uri></graphic></fig></tp:treatment-sec><tp:treatment-sec sec-type="chemistry" id="SECID0E1OBK"><title>Chemistry.</title><p>Cortex K+ yellow to orange-red, P–; medulla K+ yellow or orange-yellow, P– or P+ pale yellow (near the algal layer), C–, KC–; containing norstictic and connorstictic acids.</p></tp:treatment-sec><tp:treatment-sec sec-type="habitat" id="SECID0E6OBK"><title>Habitat and distribution.</title><p>Saxicolous, occasionally growing on the coniferous stump. This species is distributed in Qinghai, Sichuan, and Xizang Prov., China.</p></tp:treatment-sec><tp:treatment-sec sec-type="notes" id="SECID0EEPBK"><title>Notes.</title><p><italic><tp:taxon-name><tp:taxon-name-part taxon-name-part-type="genus" reg="Lobothallia">Lobothallia</tp:taxon-name-part> <tp:taxon-name-part taxon-name-part-type="species" reg="hedinii">hedinii</tp:taxon-name-part></tp:taxon-name></italic> is morphologically similar to <italic><tp:taxon-name><tp:taxon-name-part taxon-name-part-type="genus" reg="Lobothallia">L.</tp:taxon-name-part> <tp:taxon-name-part taxon-name-part-type="species" reg="polypycnidiata">polypycnidiata</tp:taxon-name-part></tp:taxon-name></italic> in general thallus appearance. However, the former differs in its gray to brownish red thallus, parallel lobes of consistent width, and its relatively sparse pycnidia. Chemically, although both species contain norstictic and connorstictic acids, they are distinguished by their medullary spot-test reactions: <italic><tp:taxon-name><tp:taxon-name-part taxon-name-part-type="genus" reg="Lobothallia">L.</tp:taxon-name-part> <tp:taxon-name-part taxon-name-part-type="species" reg="polypycnidiata">polypycnidiata</tp:taxon-name-part></tp:taxon-name></italic> exhibits P– or P+ pale yellow (only near the algal layer), whereas <italic><tp:taxon-name><tp:taxon-name-part taxon-name-part-type="genus" reg="Lobothallia">L.</tp:taxon-name-part> <tp:taxon-name-part taxon-name-part-type="species" reg="hedinii">hedinii</tp:taxon-name-part></tp:taxon-name></italic> shows a distinct P+ yellow reaction. Furthermore, the species differ in reproductive development: <italic><tp:taxon-name><tp:taxon-name-part taxon-name-part-type="genus" reg="Lobothallia">L.</tp:taxon-name-part> <tp:taxon-name-part taxon-name-part-type="species" reg="polypycnidiata">polypycnidiata</tp:taxon-name-part></tp:taxon-name></italic> specimens consistently show scarce ascus maturation despite the apothecial density, while producing abundant pycnidia; in contrast, <italic><tp:taxon-name><tp:taxon-name-part taxon-name-part-type="genus" reg="Lobothallia">L.</tp:taxon-name-part> <tp:taxon-name-part taxon-name-part-type="species" reg="hedinii">hedinii</tp:taxon-name-part></tp:taxon-name></italic> displays significantly higher ascus production but fewer pycnidia. Additionally, <italic><tp:taxon-name><tp:taxon-name-part taxon-name-part-type="genus" reg="Lobothallia">Lobothallia</tp:taxon-name-part> <tp:taxon-name-part taxon-name-part-type="species" reg="praeradiosa">praeradiosa</tp:taxon-name-part></tp:taxon-name></italic> could be confused with <italic><tp:taxon-name><tp:taxon-name-part taxon-name-part-type="genus" reg="Lobothallia">L.</tp:taxon-name-part> <tp:taxon-name-part taxon-name-part-type="species" reg="polypycnidiata">polypycnidiata</tp:taxon-name-part></tp:taxon-name></italic>, but differs in its smoother upper surface, loosely adnate lobes with partially overlapping margins, orange-brown apothecial margin, and punctiform pycnidia (<xref ref-type="bibr" rid="B18">Kou et al. 2013</xref>; <xref ref-type="bibr" rid="B36">Paukov et al. 2019</xref>).</p></tp:treatment-sec><tp:treatment-sec sec-type="material" id="SECID0EKSBK"><title>Additional specimens examined.</title><p>China • Qinghai Prov.: Yushu Tibetan Autonomous Prefecture, Qumalai Co., Qumalai Vil., <named-content xmlns:xlink="http://www.w3.org/1999/xlink" content-type="dwc:verbatimCoordinates" xlink:type="simple"><named-content content-type="geo-json" specific-use="{&#34;type&#34;:&#34;Point&#34;,&#34;coordinates&#34;:[94.771469,34.914725]}" id="NCID0ETSBK" xlink:type="simple">34°54'53.01"N, 94°46'17.29"E</named-content></named-content>, alt. 4412 m, on rock, 17 September 2020, Xin-Yu Wang et al. XY20-753 (<named-content xmlns:xlink="http://www.w3.org/1999/xlink" content-type="dwc:institutional_code" xlink:title="Kunming Institute of Botany, Chinese Academy of Sciences" xlink:href="http://grbio.org/institution/kunming-institute-botany-chinese-academy-sciences" xlink:type="simple">KUN-L</named-content> 78517), Li-Song Wang et al. 20-68344 (<named-content xmlns:xlink="http://www.w3.org/1999/xlink" content-type="dwc:institutional_code" xlink:title="Kunming Institute of Botany, Chinese Academy of Sciences" xlink:href="http://grbio.org/institution/kunming-institute-botany-chinese-academy-sciences" xlink:type="simple">KUN-L</named-content> 76525), 20-67160 (<named-content xmlns:xlink="http://www.w3.org/1999/xlink" content-type="dwc:institutional_code" xlink:title="Kunming Institute of Botany, Chinese Academy of Sciences" xlink:href="http://grbio.org/institution/kunming-institute-botany-chinese-academy-sciences" xlink:type="simple">KUN-L</named-content> 75336) • Zhiduo Co., Zhiqu Vil., <named-content xmlns:xlink="http://www.w3.org/1999/xlink" content-type="dwc:verbatimCoordinates" xlink:type="simple"><named-content content-type="geo-json" specific-use="{&#34;type&#34;:&#34;Point&#34;,&#34;coordinates&#34;:[95.796069,34.012358]}" id="NCID0EKTBK" xlink:type="simple">34°00'44.49"N, 95°47'45.85"E</named-content></named-content>, alt. 4171 m, on rock, 18 September 2020, Li-Song Wang et al. 20-68419 (<named-content xmlns:xlink="http://www.w3.org/1999/xlink" content-type="dwc:institutional_code" xlink:title="Kunming Institute of Botany, Chinese Academy of Sciences" xlink:href="http://grbio.org/institution/kunming-institute-botany-chinese-academy-sciences" xlink:type="simple">KUN-L</named-content> 76601), 20-68413 (<named-content xmlns:xlink="http://www.w3.org/1999/xlink" content-type="dwc:institutional_code" xlink:title="Kunming Institute of Botany, Chinese Academy of Sciences" xlink:href="http://grbio.org/institution/kunming-institute-botany-chinese-academy-sciences" xlink:type="simple">KUN-L</named-content> 76595), Xin-Yu Wang et al. XY20-808 (<named-content xmlns:xlink="http://www.w3.org/1999/xlink" content-type="dwc:institutional_code" xlink:title="Kunming Institute of Botany, Chinese Academy of Sciences" xlink:href="http://grbio.org/institution/kunming-institute-botany-chinese-academy-sciences" xlink:type="simple">KUN-L</named-content> 78572) • Zaduo Co., Angsai Vil., <named-content xmlns:xlink="http://www.w3.org/1999/xlink" content-type="dwc:verbatimCoordinates" xlink:type="simple"><named-content content-type="geo-json" specific-use="{&#34;type&#34;:&#34;Point&#34;,&#34;coordinates&#34;:[95.473069,32.848028]}" id="NCID0EBUBK" xlink:type="simple">32°50'52.90"N, 95°28'23.05"E</named-content></named-content>, alt. 4051 m, on rock, 17 September 2020, Li-Song Wang et al. 20-67303 (<named-content xmlns:xlink="http://www.w3.org/1999/xlink" content-type="dwc:institutional_code" xlink:title="Kunming Institute of Botany, Chinese Academy of Sciences" xlink:href="http://grbio.org/institution/kunming-institute-botany-chinese-academy-sciences" xlink:type="simple">KUN-L</named-content> 75480), 20-67265 (<named-content xmlns:xlink="http://www.w3.org/1999/xlink" content-type="dwc:institutional_code" xlink:title="Kunming Institute of Botany, Chinese Academy of Sciences" xlink:href="http://grbio.org/institution/kunming-institute-botany-chinese-academy-sciences" xlink:type="simple">KUN-L</named-content> 75442) • Zhaqing Vil., <named-content xmlns:xlink="http://www.w3.org/1999/xlink" content-type="dwc:verbatimCoordinates" xlink:type="simple"><named-content content-type="geo-json" specific-use="{&#34;type&#34;:&#34;Point&#34;,&#34;coordinates&#34;:[95.091569,32.951083]}" id="NCID0ETUBK" xlink:type="simple">32°57'03.90"N, 95°05'29.65"E</named-content></named-content>, alt. 4166 m, on rock, 18 September 2020, Li-Song Wang et al. 20-68582 (<named-content xmlns:xlink="http://www.w3.org/1999/xlink" content-type="dwc:institutional_code" xlink:title="Kunming Institute of Botany, Chinese Academy of Sciences" xlink:href="http://grbio.org/institution/kunming-institute-botany-chinese-academy-sciences" xlink:type="simple">KUN-L</named-content> 76764), 20-68583 (<named-content xmlns:xlink="http://www.w3.org/1999/xlink" content-type="dwc:institutional_code" xlink:title="Kunming Institute of Botany, Chinese Academy of Sciences" xlink:href="http://grbio.org/institution/kunming-institute-botany-chinese-academy-sciences" xlink:type="simple">KUN-L</named-content> 76765) • Ado Vil., <named-content xmlns:xlink="http://www.w3.org/1999/xlink" content-type="dwc:verbatimCoordinates" xlink:type="simple"><named-content content-type="geo-json" specific-use="{&#34;type&#34;:&#34;Point&#34;,&#34;coordinates&#34;:[95.473606,32.848042]}" id="NCID0EFVBK" xlink:type="simple">32°50'52.95"N, 95°28'24.98"E</named-content></named-content>, alt. 4029 m, on dead coniferous wood, 20 September 2020, Li-Song Wang et al. 20-68672 (<named-content xmlns:xlink="http://www.w3.org/1999/xlink" content-type="dwc:institutional_code" xlink:title="Kunming Institute of Botany, Chinese Academy of Sciences" xlink:href="http://grbio.org/institution/kunming-institute-botany-chinese-academy-sciences" xlink:type="simple">KUN-L</named-content> 76855) • Haixi Mongol and Tibetan Autonomous Prefecture, Golmud Ci., <named-content xmlns:xlink="http://www.w3.org/1999/xlink" content-type="dwc:verbatimCoordinates" xlink:type="simple"><named-content content-type="geo-json" specific-use="{&#34;type&#34;:&#34;Point&#34;,&#34;coordinates&#34;:[94.129456,35.073369]}" id="NCID0ESVBK" xlink:type="simple">35°04'24.13"N, 94°07'46.04"E</named-content></named-content>, alt. 4419 m, on rock, 17 September 2020, Li-Song Wang et al. 20-67134 (<named-content xmlns:xlink="http://www.w3.org/1999/xlink" content-type="dwc:institutional_code" xlink:title="Kunming Institute of Botany, Chinese Academy of Sciences" xlink:href="http://grbio.org/institution/kunming-institute-botany-chinese-academy-sciences" xlink:type="simple">KUN-L</named-content> 75310) • Sichuan Prov.: Garze Tibetan Autonomous Prefecture, Shiqu Co., Sexu Town, <named-content xmlns:xlink="http://www.w3.org/1999/xlink" content-type="dwc:verbatimCoordinates" xlink:type="simple"><named-content content-type="geo-json" specific-use="{&#34;type&#34;:&#34;Point&#34;,&#34;coordinates&#34;:[97.696364,33.131433]}" id="NCID0E6VBK" xlink:type="simple">33°07'53.16"N, 97°41'46.91"E</named-content></named-content>, alt. 4214, on rock, 21 September 2020, Li-Song Wang et al. 20-68728 (<named-content xmlns:xlink="http://www.w3.org/1999/xlink" content-type="dwc:institutional_code" xlink:title="Kunming Institute of Botany, Chinese Academy of Sciences" xlink:href="http://grbio.org/institution/kunming-institute-botany-chinese-academy-sciences" xlink:type="simple">KUN-L</named-content> 76911) • Xizang Prov.: Langkazi Co., entrance to Karola Glacier, <named-content xmlns:xlink="http://www.w3.org/1999/xlink" content-type="dwc:verbatimCoordinates" xlink:type="simple"><named-content content-type="geo-json" specific-use="{&#34;type&#34;:&#34;Point&#34;,&#34;coordinates&#34;:[90.225364,28.898400]}" id="NCID0EMWBK" xlink:type="simple">28°53'54.24"N, 90°13'31.31"E</named-content></named-content>, alt. 4758, on rock, 24 July 2019, Xin-Yu Wang et al. XY19-2271 (<named-content xmlns:xlink="http://www.w3.org/1999/xlink" content-type="dwc:institutional_code" xlink:title="Kunming Institute of Botany, Chinese Academy of Sciences" xlink:href="http://grbio.org/institution/kunming-institute-botany-chinese-academy-sciences" xlink:type="simple">KUN-L</named-content> 73043) • Chamdo Ci., Jiangda Co., Tongpu Vil., <named-content xmlns:xlink="http://www.w3.org/1999/xlink" content-type="dwc:verbatimCoordinates" xlink:type="simple"><named-content content-type="geo-json" specific-use="{&#34;type&#34;:&#34;Point&#34;,&#34;coordinates&#34;:[98.436561,31.641794]}" id="NCID0EZWBK" xlink:type="simple">31°38'30.46"N, 98°26'11.62"E</named-content></named-content>, alt. 3948 m, on limestone, 23 September 2020, Li-Song Wang et al. 20-68878 (<named-content xmlns:xlink="http://www.w3.org/1999/xlink" content-type="dwc:institutional_code" xlink:title="Kunming Institute of Botany, Chinese Academy of Sciences" xlink:href="http://grbio.org/institution/kunming-institute-botany-chinese-academy-sciences" xlink:type="simple">KUN-L</named-content> 77062), 20-68840 (<named-content xmlns:xlink="http://www.w3.org/1999/xlink" content-type="dwc:institutional_code" xlink:title="Kunming Institute of Botany, Chinese Academy of Sciences" xlink:href="http://grbio.org/institution/kunming-institute-botany-chinese-academy-sciences" xlink:type="simple">KUN-L</named-content> 77024).</p></tp:treatment-sec><ref-list><ref id="B18"><mixed-citation xmlns:xlink="http://www.w3.org/1999/xlink" xlink:type="simple"><person-group><name name-style="western"><surname>Kou</surname><given-names>XR</given-names></name><name name-style="western"><surname>Li</surname><given-names>SX</given-names></name><name name-style="western"><surname>Ren</surname><given-names>Q</given-names></name></person-group> (<year>2013</year>) <article-title>Three new species and one new record of <italic><tp:taxon-name><tp:taxon-name-part taxon-name-part-type="genus">Lobothallia</tp:taxon-name-part></tp:taxon-name></italic> from China.</article-title><source>Mycotaxon</source><volume>123</volume>: <fpage>241</fpage>–<lpage>249</lpage>. <ext-link xlink:href="10.5248/123.241" ext-link-type="doi" xlink:type="simple">https://doi.org/10.5248/123.241</ext-link></mixed-citation></ref><ref id="B36"><mixed-citation xmlns:xlink="http://www.w3.org/1999/xlink" xlink:type="simple"><person-group><name name-style="western"><surname>Paukov</surname><given-names>AG</given-names></name><name name-style="western"><surname>Davydov</surname><given-names>EA</given-names></name><name name-style="western"><surname>Nordin</surname><given-names>A</given-names></name><name name-style="western"><surname>Roux</surname><given-names>C</given-names></name><name name-style="western"><surname>Şenkardeşler</surname><given-names>A</given-names></name><name name-style="western"><surname>Sohrabi</surname><given-names>M</given-names></name><name name-style="western"><surname>Vondrák</surname><given-names>J</given-names></name><name name-style="western"><surname>Frolov</surname><given-names>IV</given-names></name><name name-style="western"><surname>Teptina</surname><given-names>AY</given-names></name><name name-style="western"><surname>Shiryaeva</surname><given-names>AS</given-names></name></person-group> (<year>2019</year>) <article-title>Three new species, new combinations and a key to known species of <italic><tp:taxon-name><tp:taxon-name-part taxon-name-part-type="genus">Lobothallia</tp:taxon-name-part></tp:taxon-name></italic> (<tp:taxon-name><tp:taxon-name-part taxon-name-part-type="family">Megasporaceae</tp:taxon-name-part></tp:taxon-name>).</article-title><source>Lichenologist</source><volume>51</volume>(<issue>4</issue>): <fpage>301</fpage>–<lpage>322</lpage>. <ext-link xlink:href="10.1017/S0024282919000264" ext-link-type="doi" xlink:type="simple">https://doi.org/10.1017/S0024282919000264</ext-link></mixed-citation></ref></ref-list></tp:taxon-treatment>
