# Supplementary material for: ﻿An overview of the genus Lobothallia (lichenized Ascomycota, Megasporaceae) in China
Source: MycoKeys. 2025 Nov 20;125:205–44. doi: 10.3897/mycokeys.125.173554 (PMC12661331; doi:10.3897/mycokeys.125.173554)
Supplement: XML Treatment for Lobothallia pseudopruinosa [file mycokeys.125.173554-treatment4.xml]

<!DOCTYPE tp:taxon-treatment
  PUBLIC "-//TaxonX//DTD Taxonomic Treatment Publishing DTD v0 20100105//EN" "tax-treatment-NSO.dtd">
<tp:taxon-treatment xmlns:tp="http://www.plazi.org/taxpub"><tp:treatment-meta><kwd-group><label>Taxon classification</label><kwd>
                  <named-content content-type="kingdom">Fungi</named-content>
                </kwd><kwd>
                  <named-content content-type="order">Pertusariales</named-content>
                </kwd><kwd>
                  <named-content content-type="family">Megasporaceae</named-content>
                </kwd></kwd-group><mixed-citation publication-type="journal"><person-group><name><surname>Wang</surname><given-names>Lun</given-names></name><name><surname>Feng</surname><given-names>Yi-Shan</given-names></name><name><surname>Wang</surname><given-names>Li-Song</given-names></name><name><surname>Wang</surname><given-names>Xin-Yu</given-names></name><name><surname>Zhang</surname><given-names>Yan-Yun</given-names></name></person-group><article-title>﻿An overview of the genus <italic><tp:taxon-name><tp:taxon-name-part taxon-name-part-type="genus" reg="Lobothallia">Lobothallia</tp:taxon-name-part></tp:taxon-name></italic> (lichenized <tp:taxon-name><tp:taxon-name-part taxon-name-part-type="phylum">Ascomycota</tp:taxon-name-part></tp:taxon-name>, <tp:taxon-name><tp:taxon-name-part taxon-name-part-type="family">Megasporaceae</tp:taxon-name-part></tp:taxon-name>) in China</article-title><source>MycoKeys</source><day>20</day><month>11</month><year>2025</year><volume>125</volume><fpage>205</fpage><lpage>244</lpage><pub-id pub-id-type="doi">10.3897/mycokeys.125.173554</pub-id></mixed-citation></tp:treatment-meta><tp:nomenclature><label>﻿</label><tp:taxon-name><object-id xmlns:xlink="http://www.w3.org/1999/xlink" content-type="arpha" xlink:type="simple">2FC09533-E0BA-5678-BA13-9D1DB6041FDD</object-id>
                <tp:taxon-name-part taxon-name-part-type="genus" reg="Lobothallia">Lobothallia</tp:taxon-name-part>
                <tp:taxon-name-part taxon-name-part-type="species" reg="pseudopruinosa">pseudopruinosa</tp:taxon-name-part>
                <object-id xmlns:xlink="http://www.w3.org/1999/xlink" xlink:type="simple">Fungal Names: FN 572945</object-id>
              </tp:taxon-name><tp:taxon-authority>Lun Wang &amp; Y. Y. Zhang</tp:taxon-authority><tp:taxon-status xmlns:xlink="http://www.w3.org/1999/xlink" xlink:type="simple">sp. nov.</tp:taxon-status><xref ref-type="fig" rid="F5">Fig. 5</xref></tp:nomenclature><tp:treatment-sec sec-type="etymology" id="SECID0EVYBK"><title>Etymology.</title><p>The epithet indicates that this species is similar to <italic><tp:taxon-name><tp:taxon-name-part taxon-name-part-type="genus" reg="Lobothallia">Lobothallia</tp:taxon-name-part> <tp:taxon-name-part taxon-name-part-type="species" reg="pruinosa">pruinosa</tp:taxon-name-part></tp:taxon-name></italic> in morphology.</p></tp:treatment-sec><tp:treatment-sec sec-type="diagnosis" id="SECID0EGZBK"><title>Diagnosis.</title><p>This species is characterized by its tightly adnate and thin thallus, areolate center and shortly lobate margin; plane, white or brownish gray upper surface with fine granular pruina; cryptolecanorine apothecia; large ascospores (10.0-)11.8–13.3–14.8(-17.0) × (8.0-)8.5–9.3–10.0(-11.0) µm; and its long conidia (5–)6–8(–9) × 1 µm.</p></tp:treatment-sec><tp:treatment-sec sec-type="Holotype" id="SECID0ELZBK"><title>Holotype.</title><p>China • Xizang Autonomous Region: Shigatse Ci., Dingri Co., Zhaguo Vil., <named-content xmlns:xlink="http://www.w3.org/1999/xlink" content-type="dwc:verbatimCoordinates" xlink:type="simple"><named-content content-type="geo-json" specific-use="{&#34;type&#34;:&#34;Point&#34;,&#34;coordinates&#34;:[86.898669,28.589794]}" id="NCID0EUZBK" xlink:type="simple">28°35'23.26"N, 86°53'55.21"E</named-content></named-content>, alt. 4320 m, on rock, 27 July 2019, Li-Song Wang et al. 19-64075 (<named-content xmlns:xlink="http://www.w3.org/1999/xlink" content-type="dwc:institutional_code" xlink:title="Kunming Institute of Botany, Chinese Academy of Sciences" xlink:href="http://grbio.org/institution/kunming-institute-botany-chinese-academy-sciences" xlink:type="simple">KUN-L</named-content> 68571).</p></tp:treatment-sec><tp:treatment-sec sec-type="description" id="SECID0E5ZBK"><title>Description.</title><p>Thallus tightly adnate to the substrate, up to 3 cm across, centrally areolate, 1–2 mm thick, marginally lobate, 0.3–0.8 mm thick. Areoles (0.3–)0.6–1(–1.5) mm wide, angular to rounded, flat, not constricted at base; interspaces between areoles 0.05–0.1 mm wide. Lobes radiate, short, plane, apices equal to slightly wider than base, 1–2 mm long, base 0.5–1 mm wide, apex 0.5–1.5 mm wide. Upper surface white or pale brownish gray, pruinose, brownish where pruina thin. Upper cortex paraplectenchymatous, 30–50 µm thick, containing dark brown granules (soluble in K); epinecral layer with dense grayish-black granules (insoluble in K), 10–40(–50) µm thick. Algal layer 70–100(–150) µm thick, discontinuous; photobiont chlorococcoid, (6–)8–20 µm diameter. Medulla 0.1–0.5 mm thick, opaque, filled with grayish-black granules (insoluble or partially soluble in K). Lower cortex absent.</p><p>Apothecia cryptolecanorine, common, grouped in the center, 1–3 per areole, angular, (0.1–)0.3–0.8(–1.0) mm in diameter; disc concave, brownish to black, matt, pruinose; apothecial margin indistinct, concolorous with the thallus. Exciple narrow, widening to 10–30(–50) μm in the uppermost part. Epithecium, hymenium and subhymenial layers combined (100–)125–150(–175) µm high; epithecium 5–15 µm thick, gelatinous; epihymenium 15–25 µm high, with dark brown to brownish granules (soluble in K), N–; hymenium (70–)90–100(–110) µm high, hyaline, I+ blue; subhymenial layers 50–75 µm high, hyaline, I+ blue; algal layer relatively continuous below hypothecium, 50–70 μm high; paraphyses submoniliform, simple, septate, with 1–3 uppermost cells shorter and wider than the basal cells, 4–6 μm wide (basal cells ca. 2 μm wide); asci clavate, <italic><tp:taxon-name><tp:taxon-name-part taxon-name-part-type="genus" reg="Aspicilia">Aspicilia</tp:taxon-name-part></tp:taxon-name></italic>-type, hyaline, 8-spored, 60–75 × 15–25 µm; ascospores simple, hyaline, broadly ellipsoid, rarely spherical, (10.0-)11.8–13.3–14.8(-17.0) × (8.0-)8.5–9.3–10.0(-11.0) µm (n = 86), l/w ratio (1.0-)1.2–1.4–1.6(-2.1), wall ca.1 µm thick. Pycnidia rare, punctiform, slightly convex, 0.05–0.1 mm diameter, ostiole brown to dark brown, conidia bacilliform, hyaline, (5–)6–8(–9) × 1 µm.</p><fig id="F5" position="float" orientation="portrait"><object-id xmlns:xlink="http://www.w3.org/1999/xlink" content-type="doi" xlink:type="simple">10.3897/mycokeys.125.173554.figure5</object-id><object-id xmlns:xlink="http://www.w3.org/1999/xlink" content-type="arpha" xlink:type="simple">C62C4116-5B45-534F-9784-D8BA72F50B36</object-id><label>Figure 5.</label><caption><p><italic><tp:taxon-name><tp:taxon-name-part taxon-name-part-type="genus" reg="Lobothallia">Lobothallia</tp:taxon-name-part> <tp:taxon-name-part taxon-name-part-type="species" reg="pseudopruinosa">pseudopruinosa</tp:taxon-name-part></tp:taxon-name></italic> (<named-content xmlns:xlink="http://www.w3.org/1999/xlink" content-type="dwc:institutional_code" xlink:title="Kunming Institute of Botany, Chinese Academy of Sciences" xlink:href="http://grbio.org/institution/kunming-institute-botany-chinese-academy-sciences" xlink:type="simple">KUN-L</named-content> 68571, holotype). <bold>A.</bold> Thallus; <bold>B.</bold> Areoles and apothecia; <bold>C.</bold> Lobes; <bold>D.</bold> Section of thallus; <bold>E.</bold> Section of thallus (<abbrev xmlns:xlink="http://www.w3.org/1999/xlink" xlink:title="lactophenol cotton blue" id="ABBRID0EO2BK" xlink:type="simple">LCB</abbrev>); <bold>F.</bold> Vertical section of apothecium; <bold>G.</bold> Vertical section of apothecium (Lugol’s solution); <bold>H.</bold> Vertical section of apothecium (<abbrev xmlns:xlink="http://www.w3.org/1999/xlink" xlink:title="lactophenol cotton blue" id="ABBRID0EY2BK" xlink:type="simple">LCB</abbrev>); <bold>I.</bold> Ascus and ascospores; <bold>J.</bold> Paraphyses (<abbrev xmlns:xlink="http://www.w3.org/1999/xlink" xlink:title="lactophenol cotton blue" id="ABBRID0EA3BK" xlink:type="simple">LCB</abbrev>); <bold>K.</bold> Conidia. Scale bars:1 mm (<bold>A</bold>); 0.2 mm (<bold>B, C</bold>); 50 µm (<bold>D, F</bold>); 20 µm (<bold>E, G, H</bold>); 5 µm (<bold>I, J, K</bold>).</p></caption><graphic xmlns:xlink="http://www.w3.org/1999/xlink" xlink:href="mycokeys-125-205-g005.jpg" position="float" orientation="portrait" xlink:type="simple" id="oo_1471461.jpg"><uri content-type="original_file" xlink:type="simple">https://binary.pensoft.net/fig/1471461</uri></graphic></fig></tp:treatment-sec><tp:treatment-sec sec-type="chemistry" id="SECID0EV3BK"><title>Chemistry.</title><p>Cortex K+ pale yellow or orange, P–. Medulla K+ yellow to orange-red, P+ yellow, C–, KC–. Containing norstictic and connorstictic acids.</p></tp:treatment-sec><tp:treatment-sec sec-type="habitat" id="SECID0E13BK"><title>Habitat and distribution.</title><p>Saxicolous. Currently known only in Qinghai, Xizang Province, China.</p></tp:treatment-sec><tp:treatment-sec sec-type="notes" id="SECID0E63BK"><title>Notes.</title><p>Specimens of this new species were collected from Qinghai and Xizang Provinces, China, at elevations ranging from 3000 to 4500 m. The overall morphology of these specimens is uniform, with the exception of voucher 20-67831 (<named-content xmlns:xlink="http://www.w3.org/1999/xlink" content-type="dwc:institutional_code" xlink:title="Kunming Institute of Botany, Chinese Academy of Sciences" xlink:href="http://grbio.org/institution/kunming-institute-botany-chinese-academy-sciences" xlink:type="simple">KUN-L</named-content> 76010), which exhibits a thinner upper cortex composed of loosely arranged hyphae.</p><p>Phylogenetically, <italic><tp:taxon-name><tp:taxon-name-part taxon-name-part-type="genus" reg="Lobothallia">Lobothallia</tp:taxon-name-part> <tp:taxon-name-part taxon-name-part-type="species" reg="pruinosa">pruinosa</tp:taxon-name-part></tp:taxon-name></italic> and <italic><tp:taxon-name><tp:taxon-name-part taxon-name-part-type="genus" reg="Lobothallia">L.</tp:taxon-name-part> <tp:taxon-name-part taxon-name-part-type="species" reg="densipruinosa">densipruinosa</tp:taxon-name-part></tp:taxon-name></italic> are the closest relatives of the new species. <italic><tp:taxon-name><tp:taxon-name-part taxon-name-part-type="genus" reg="Lobothallia">L.</tp:taxon-name-part> <tp:taxon-name-part taxon-name-part-type="species" reg="pruinosa">pruinosa</tp:taxon-name-part></tp:taxon-name></italic> can be distinguished by its lecanorine apothecia at maturity and broader lobes. <italic><tp:taxon-name><tp:taxon-name-part taxon-name-part-type="genus" reg="Lobothallia">L.</tp:taxon-name-part> <tp:taxon-name-part taxon-name-part-type="species" reg="densipruinosa">densipruinosa</tp:taxon-name-part></tp:taxon-name></italic> differs in its whitish to light greenish gray and entirely pruinose thallus, apothecial disc dark olivaceous when wet and blackish when dry, and the absence of connorstictic acid (<xref ref-type="bibr" rid="B18">Kou et al. 2013</xref>; <xref ref-type="bibr" rid="B1">Ashraf et al. 2022</xref>). <italic><tp:taxon-name><tp:taxon-name-part taxon-name-part-type="genus" reg="Lobothallia">Lobothallia</tp:taxon-name-part> <tp:taxon-name-part taxon-name-part-type="species" reg="pakistanica">pakistanica</tp:taxon-name-part></tp:taxon-name></italic> resembles <italic><tp:taxon-name><tp:taxon-name-part taxon-name-part-type="genus" reg="Lobothallia">L.</tp:taxon-name-part> <tp:taxon-name-part taxon-name-part-type="species" reg="pseudopruinosa">pseudopruinosa</tp:taxon-name-part></tp:taxon-name></italic> in its white, lobate thallus but differs in possessing larger central areoles, broader marginal lobes, and lacking of secondary metabolites (<xref ref-type="bibr" rid="B61">Zulfiqar et al. 2022</xref>).</p><p>Within <italic><tp:taxon-name><tp:taxon-name-part taxon-name-part-type="genus" reg="Lobothallia">Lobothallia</tp:taxon-name-part></tp:taxon-name></italic>, <italic><tp:taxon-name><tp:taxon-name-part taxon-name-part-type="genus" reg="Lobothallia">L.</tp:taxon-name-part> <tp:taxon-name-part taxon-name-part-type="species" reg="brachyloba">brachyloba</tp:taxon-name-part></tp:taxon-name></italic>, <italic><tp:taxon-name><tp:taxon-name-part taxon-name-part-type="genus" reg="Lobothallia">L.</tp:taxon-name-part> <tp:taxon-name-part taxon-name-part-type="species" reg="platycarpa">platycarpa</tp:taxon-name-part></tp:taxon-name><tp:taxon-name><tp:taxon-name-part taxon-name-part-type="genus" reg="Lobothallia">L.</tp:taxon-name-part> <tp:taxon-name-part taxon-name-part-type="species" reg="pulvinata">pulvinata</tp:taxon-name-part></tp:taxon-name></italic> and this new species share an areolate thallus with lobate margins, a whitish to whitish-gray upper surface, and the presence of norstictic acid. Nevertheless, each can be distinguished by specific characters: <italic><tp:taxon-name><tp:taxon-name-part taxon-name-part-type="genus" reg="Lobothallia">L.</tp:taxon-name-part> <tp:taxon-name-part taxon-name-part-type="species" reg="brachyloba">brachyloba</tp:taxon-name-part></tp:taxon-name></italic> has sparse thalline and 1–7 apothecia per areole (<xref ref-type="bibr" rid="B36">Paukov et al. 2019</xref>); <italic><tp:taxon-name><tp:taxon-name-part taxon-name-part-type="genus" reg="Lobothallia">L.</tp:taxon-name-part> <tp:taxon-name-part taxon-name-part-type="species" reg="platycarpa">platycarpa</tp:taxon-name-part></tp:taxon-name></italic> possesses larger areoles, fewer and non-aggregated apothecia, and limited distribution in North Africa (Algeria) (<xref ref-type="bibr" rid="B61">Zulfiqar et al. 2022</xref>); And <italic><tp:taxon-name><tp:taxon-name-part taxon-name-part-type="genus" reg="Lobothallia">L.</tp:taxon-name-part> <tp:taxon-name-part taxon-name-part-type="species" reg="pulvinata">pulvinata</tp:taxon-name-part></tp:taxon-name></italic> exhibits a thinner thallus and upper cortex (10–15 µm), and lecanorine apothecia (<xref ref-type="bibr" rid="B62">Zulfiqar et al. 2023</xref>). Additionally, <italic><tp:taxon-name><tp:taxon-name-part taxon-name-part-type="genus" reg="Lobothallia">Lobothallia</tp:taxon-name-part> <tp:taxon-name-part taxon-name-part-type="species" reg="cheresina">cheresina</tp:taxon-name-part></tp:taxon-name></italic>, <italic><tp:taxon-name><tp:taxon-name-part taxon-name-part-type="genus" reg="Lobothallia">L.</tp:taxon-name-part> <tp:taxon-name-part taxon-name-part-type="species" reg="controversa">controversa</tp:taxon-name-part></tp:taxon-name></italic>, and <italic><tp:taxon-name><tp:taxon-name-part taxon-name-part-type="genus" reg="Lobothallia">L.</tp:taxon-name-part> <tp:taxon-name-part taxon-name-part-type="species" reg="lacteola">lacteola</tp:taxon-name-part></tp:taxon-name></italic> also have a tightly adnate, whitish to whitish–gray thallus, but these species differ from <italic><tp:taxon-name><tp:taxon-name-part taxon-name-part-type="genus" reg="Lobothallia">L.</tp:taxon-name-part> <tp:taxon-name-part taxon-name-part-type="species" reg="pseudopruinosa">pseudopruinosa</tp:taxon-name-part></tp:taxon-name></italic> in their absent or indistinct marginal lobes and their different secondary metabolites.</p></tp:treatment-sec><tp:treatment-sec sec-type="material" id="SECID0E3DCK"><title>Additional specimens examined.</title><p><italic><tp:taxon-name><tp:taxon-name-part taxon-name-part-type="genus" reg="Lobothallia">Lobothallia</tp:taxon-name-part> <tp:taxon-name-part taxon-name-part-type="species" reg="pseudopruinosa">pseudopruinosa</tp:taxon-name-part></tp:taxon-name></italic>. China • Xizang: Shigatse Ci., Dingri Co., Zhaguo Vil., G219, <named-content xmlns:xlink="http://www.w3.org/1999/xlink" content-type="dwc:verbatimCoordinates" xlink:type="simple"><named-content content-type="geo-json" specific-use="{&#34;type&#34;:&#34;Point&#34;,&#34;coordinates&#34;:[87.061764,28.586108]}" id="NCID0EQECK" xlink:type="simple">28°35'09.99"N, 87°03'42.35"E</named-content></named-content>, alt. 4306 m, on surface of weathered shale in open area, 16 June 2022, Li-Song Wang et al. 22-71222 (<named-content xmlns:xlink="http://www.w3.org/1999/xlink" content-type="dwc:institutional_code" xlink:title="Kunming Institute of Botany, Chinese Academy of Sciences" xlink:href="http://grbio.org/institution/kunming-institute-botany-chinese-academy-sciences" xlink:type="simple">KUN-L</named-content> 85846), Yan-Yun Zhang ZYY22-324 (<named-content xmlns:xlink="http://www.w3.org/1999/xlink" content-type="dwc:institutional_code" xlink:title="Kunming Institute of Botany, Chinese Academy of Sciences" xlink:href="http://grbio.org/institution/kunming-institute-botany-chinese-academy-sciences" xlink:type="simple">KUN-L</named-content> 81905), ZYY22-326 (<named-content xmlns:xlink="http://www.w3.org/1999/xlink" content-type="dwc:institutional_code" xlink:title="Kunming Institute of Botany, Chinese Academy of Sciences" xlink:href="http://grbio.org/institution/kunming-institute-botany-chinese-academy-sciences" xlink:type="simple">KUN-L</named-content> 81907) • Angren Co., <named-content xmlns:xlink="http://www.w3.org/1999/xlink" content-type="dwc:verbatimCoordinates" xlink:type="simple"><named-content content-type="geo-json" specific-use="{&#34;type&#34;:&#34;Point&#34;,&#34;coordinates&#34;:[87.033222,29.317033]}" id="NCID0EHFCK" xlink:type="simple">29°19'01.32"N, 87°01'59.60"E</named-content></named-content>, alt. 4524 m, on rock, 19 July 2019, Li-Song Wang et al. 19-63621 (<named-content xmlns:xlink="http://www.w3.org/1999/xlink" content-type="dwc:institutional_code" xlink:title="Kunming Institute of Botany, Chinese Academy of Sciences" xlink:href="http://grbio.org/institution/kunming-institute-botany-chinese-academy-sciences" xlink:type="simple">KUN-L</named-content> 68115) • Qinghai Prov.: Yushu Tibetan Autonomous Prefecture, Qumalai Co., Qumahe Vil., <named-content xmlns:xlink="http://www.w3.org/1999/xlink" content-type="dwc:verbatimCoordinates" xlink:type="simple"><named-content content-type="geo-json" specific-use="{&#34;type&#34;:&#34;Point&#34;,&#34;coordinates&#34;:[94.772428,34.914075]}" id="NCID0EUFCK" xlink:type="simple">34°54'50.67"N, 94°46'20.74"E</named-content></named-content>, alt. 4396 m, on limestone, 17 September 2020, Li-Song Wang et al. 20-68331 (<named-content xmlns:xlink="http://www.w3.org/1999/xlink" content-type="dwc:institutional_code" xlink:title="Kunming Institute of Botany, Chinese Academy of Sciences" xlink:href="http://grbio.org/institution/kunming-institute-botany-chinese-academy-sciences" xlink:type="simple">KUN-L</named-content> 76512) • Zeku Co., Maixiu Town, <named-content xmlns:xlink="http://www.w3.org/1999/xlink" content-type="dwc:verbatimCoordinates" xlink:type="simple"><named-content content-type="geo-json" specific-use="{&#34;type&#34;:&#34;Point&#34;,&#34;coordinates&#34;:[101.875064,35.264881]}" id="NCID0EBGCK" xlink:type="simple">35°15'53.57"N, 101°52'30.23"E</named-content></named-content>, alt. 3143–3163 m, on rock, 8 July 2022, Xin-Yu Wang and Min Ai XY22-1089 (<named-content xmlns:xlink="http://www.w3.org/1999/xlink" content-type="dwc:institutional_code" xlink:title="Kunming Institute of Botany, Chinese Academy of Sciences" xlink:href="http://grbio.org/institution/kunming-institute-botany-chinese-academy-sciences" xlink:type="simple">KUN-L</named-content> 84907), XY22-1088 (<named-content xmlns:xlink="http://www.w3.org/1999/xlink" content-type="dwc:institutional_code" xlink:title="Kunming Institute of Botany, Chinese Academy of Sciences" xlink:href="http://grbio.org/institution/kunming-institute-botany-chinese-academy-sciences" xlink:type="simple">KUN-L</named-content> 84906), An-Cheng Yin and Han-Xiang Chen 22-72438 (<named-content xmlns:xlink="http://www.w3.org/1999/xlink" content-type="dwc:institutional_code" xlink:title="Kunming Institute of Botany, Chinese Academy of Sciences" xlink:href="http://grbio.org/institution/kunming-institute-botany-chinese-academy-sciences" xlink:type="simple">KUN-L</named-content> 87064) • Jiuzhi Co., NianBaoYuZe National Geopark, <named-content xmlns:xlink="http://www.w3.org/1999/xlink" content-type="dwc:verbatimCoordinates" xlink:type="simple"><named-content content-type="geo-json" specific-use="{&#34;type&#34;:&#34;Point&#34;,&#34;coordinates&#34;:[100.932933,33.232658]}" id="NCID0EYGCK" xlink:type="simple">33°13'57.57"N, 100°55'58.56"E</named-content></named-content>, alt. 4063 m, on sandy soil, 8 September 2020, Li-Song Wang et al. 20-67831 (<named-content xmlns:xlink="http://www.w3.org/1999/xlink" content-type="dwc:institutional_code" xlink:title="Kunming Institute of Botany, Chinese Academy of Sciences" xlink:href="http://grbio.org/institution/kunming-institute-botany-chinese-academy-sciences" xlink:type="simple">KUN-L</named-content> 76010).</p><p><italic><tp:taxon-name><tp:taxon-name-part taxon-name-part-type="genus" reg="Lobothallia">Lobothallia</tp:taxon-name-part> <tp:taxon-name-part taxon-name-part-type="species" reg="pruinosa">pruinosa</tp:taxon-name-part></tp:taxon-name></italic>. China • Nei Mongol: Bayanhot Town, Helan Mountain, alt. 1600 m, on rock, 17 August 2011, H.Y.Wang 20123575, 20123154, 20123282, 20123626 (<named-content xmlns:xlink="http://www.w3.org/1999/xlink" content-type="dwc:institutional_code" xlink:title="Herbarium, College of Life Sciences, Shandong Normal University" xlink:href="http://grbio.org/institution/shandong-normal-university" xlink:type="simple">SDNU</named-content>) • Urat Rear Banner Co., alt. 1600 m, on rock, 19 August 2011, H.Y.Wang 20122917 (<named-content xmlns:xlink="http://www.w3.org/1999/xlink" content-type="dwc:institutional_code" xlink:title="Herbarium, College of Life Sciences, Shandong Normal University" xlink:href="http://grbio.org/institution/shandong-normal-university" xlink:type="simple">SDNU</named-content>), D.B.Tong 20123276, 20123888 (<named-content xmlns:xlink="http://www.w3.org/1999/xlink" content-type="dwc:institutional_code" xlink:title="Herbarium, College of Life Sciences, Shandong Normal University" xlink:href="http://grbio.org/institution/shandong-normal-university" xlink:type="simple">SDNU</named-content>) • Qinghai Prov.: Hualong Hui Ehtnic Autonomous Co., Yashiga Town, <named-content xmlns:xlink="http://www.w3.org/1999/xlink" content-type="dwc:verbatimCoordinates" xlink:type="simple"><named-content content-type="geo-json" specific-use="{&#34;type&#34;:&#34;Point&#34;,&#34;coordinates&#34;:[101.950956,36.064661]}" id="NCID0EBICK" xlink:type="simple">36°03'52.78"N, 101°57'03.44"E</named-content></named-content>, alt. 2002 m, on rock, 8 July 2022, Li-Song Wang et al. 22-73170 (<named-content xmlns:xlink="http://www.w3.org/1999/xlink" content-type="dwc:institutional_code" xlink:title="Kunming Institute of Botany, Chinese Academy of Sciences" xlink:href="http://grbio.org/institution/kunming-institute-botany-chinese-academy-sciences" xlink:type="simple">KUN-L</named-content> 87648).</p></tp:treatment-sec><ref-list><ref id="B18"><mixed-citation xmlns:xlink="http://www.w3.org/1999/xlink" xlink:type="simple"><person-group><name name-style="western"><surname>Kou</surname><given-names>XR</given-names></name><name name-style="western"><surname>Li</surname><given-names>SX</given-names></name><name name-style="western"><surname>Ren</surname><given-names>Q</given-names></name></person-group> (<year>2013</year>) <article-title>Three new species and one new record of <italic><tp:taxon-name><tp:taxon-name-part taxon-name-part-type="genus">Lobothallia</tp:taxon-name-part></tp:taxon-name></italic> from China.</article-title><source>Mycotaxon</source><volume>123</volume>: <fpage>241</fpage>–<lpage>249</lpage>. <ext-link xlink:href="10.5248/123.241" ext-link-type="doi" xlink:type="simple">https://doi.org/10.5248/123.241</ext-link></mixed-citation></ref><ref id="B1"><mixed-citation xmlns:xlink="http://www.w3.org/1999/xlink" xlink:type="simple"><person-group><name name-style="western"><surname>Ashraf</surname><given-names>A</given-names></name><name name-style="western"><surname>Habib</surname><given-names>K</given-names></name><name name-style="western"><surname>Khalid</surname><given-names>AN</given-names></name></person-group> (<year>2022</year>) A new pruinose lichen species in genus <italic><tp:taxon-name><tp:taxon-name-part taxon-name-part-type="genus">Lobothallia</tp:taxon-name-part></tp:taxon-name></italic> (<tp:taxon-name><tp:taxon-name-part taxon-name-part-type="family">Megasporaceae</tp:taxon-name-part></tp:taxon-name>, lichen forming <tp:taxon-name><tp:taxon-name-part taxon-name-part-type="phylum">Ascomycota</tp:taxon-name-part></tp:taxon-name>) from Pakistan. Acta Botanica Brasilica 36:e2021abb0225. <ext-link xlink:href="10.1590/0102-33062021abb0225" ext-link-type="doi" xlink:type="simple">https://doi.org/10.1590/0102-33062021abb0225</ext-link></mixed-citation></ref><ref id="B61"><mixed-citation xmlns:xlink="http://www.w3.org/1999/xlink" xlink:type="simple"><person-group><name name-style="western"><surname>Zulfiqar</surname><given-names>R</given-names></name><name name-style="western"><surname>Razzaq</surname><given-names>F</given-names></name><name name-style="western"><surname>Afshan</surname><given-names>NUS</given-names></name><name name-style="western"><surname>Fayyaz</surname><given-names>I</given-names></name><name name-style="western"><surname>Habib</surname><given-names>K</given-names></name><name name-style="western"><surname>Khalid</surname><given-names>AN</given-names></name><name name-style="western"><surname>Paukov</surname><given-names>AG</given-names></name></person-group> (<year>2022</year>) Three new species of <italic><tp:taxon-name><tp:taxon-name-part taxon-name-part-type="genus">Lobothallia</tp:taxon-name-part></tp:taxon-name></italic> (<tp:taxon-name><tp:taxon-name-part taxon-name-part-type="family">Megasporaceae</tp:taxon-name-part></tp:taxon-name>, <tp:taxon-name><tp:taxon-name-part taxon-name-part-type="order">Pertusariales</tp:taxon-name-part></tp:taxon-name>, <tp:taxon-name><tp:taxon-name-part taxon-name-part-type="phylum">Ascomycota</tp:taxon-name-part></tp:taxon-name>) from Pakistan and a new combination in the genus. Mycological Progress 21: 80. <ext-link xlink:href="10.1007/s11557-022-01830-z" ext-link-type="doi" xlink:type="simple">https://doi.org/10.1007/s11557-022-01830-z</ext-link></mixed-citation></ref><ref id="B36"><mixed-citation xmlns:xlink="http://www.w3.org/1999/xlink" xlink:type="simple"><person-group><name name-style="western"><surname>Paukov</surname><given-names>AG</given-names></name><name name-style="western"><surname>Davydov</surname><given-names>EA</given-names></name><name name-style="western"><surname>Nordin</surname><given-names>A</given-names></name><name name-style="western"><surname>Roux</surname><given-names>C</given-names></name><name name-style="western"><surname>Şenkardeşler</surname><given-names>A</given-names></name><name name-style="western"><surname>Sohrabi</surname><given-names>M</given-names></name><name name-style="western"><surname>Vondrák</surname><given-names>J</given-names></name><name name-style="western"><surname>Frolov</surname><given-names>IV</given-names></name><name name-style="western"><surname>Teptina</surname><given-names>AY</given-names></name><name name-style="western"><surname>Shiryaeva</surname><given-names>AS</given-names></name></person-group> (<year>2019</year>) <article-title>Three new species, new combinations and a key to known species of <italic><tp:taxon-name><tp:taxon-name-part taxon-name-part-type="genus">Lobothallia</tp:taxon-name-part></tp:taxon-name></italic> (<tp:taxon-name><tp:taxon-name-part taxon-name-part-type="family">Megasporaceae</tp:taxon-name-part></tp:taxon-name>).</article-title><source>Lichenologist</source><volume>51</volume>(<issue>4</issue>): <fpage>301</fpage>–<lpage>322</lpage>. <ext-link xlink:href="10.1017/S0024282919000264" ext-link-type="doi" xlink:type="simple">https://doi.org/10.1017/S0024282919000264</ext-link></mixed-citation></ref><ref id="B62"><mixed-citation xmlns:xlink="http://www.w3.org/1999/xlink" xlink:type="simple"><person-group><name name-style="western"><surname>Zulfiqar</surname><given-names>R</given-names></name><name name-style="western"><surname>Razzaq</surname><given-names>F</given-names></name><name name-style="western"><surname>Iqbal</surname><given-names>MS</given-names></name><name name-style="western"><surname>Khalid</surname><given-names>AN</given-names></name></person-group> (<year>2023</year>) A new species of <italic><tp:taxon-name><tp:taxon-name-part taxon-name-part-type="genus">Lobothallia</tp:taxon-name-part></tp:taxon-name></italic> (<tp:taxon-name><tp:taxon-name-part taxon-name-part-type="family">Megasporaceae</tp:taxon-name-part></tp:taxon-name>, <tp:taxon-name><tp:taxon-name-part taxon-name-part-type="order">Pertusariales</tp:taxon-name-part></tp:taxon-name>, <tp:taxon-name><tp:taxon-name-part taxon-name-part-type="phylum">Ascomycota</tp:taxon-name-part></tp:taxon-name>) from Pakistan. Plant Systematics and Evolution 309: 35. <ext-link xlink:href="10.1007/s00606-023-01874-y" ext-link-type="doi" xlink:type="simple">https://doi.org/10.1007/s00606-023-01874-y</ext-link></mixed-citation></ref></ref-list></tp:taxon-treatment>
