# Supplementary material for: ﻿An overview of the genus Lobothallia (lichenized Ascomycota, Megasporaceae) in China
Source: MycoKeys. 2025 Nov 20;125:205–44. doi: 10.3897/mycokeys.125.173554 (PMC12661331; doi:10.3897/mycokeys.125.173554)
Supplement: XML Treatment for Lobothallia pulchra [file mycokeys.125.173554-treatment5.xml]

<!DOCTYPE tp:taxon-treatment
  PUBLIC "-//TaxonX//DTD Taxonomic Treatment Publishing DTD v0 20100105//EN" "tax-treatment-NSO.dtd">
<tp:taxon-treatment xmlns:tp="http://www.plazi.org/taxpub"><tp:treatment-meta><kwd-group><label>Taxon classification</label><kwd>
                  <named-content content-type="kingdom">Fungi</named-content>
                </kwd><kwd>
                  <named-content content-type="order">Pertusariales</named-content>
                </kwd><kwd>
                  <named-content content-type="family">Megasporaceae</named-content>
                </kwd></kwd-group><mixed-citation publication-type="journal"><person-group><name><surname>Wang</surname><given-names>Lun</given-names></name><name><surname>Feng</surname><given-names>Yi-Shan</given-names></name><name><surname>Wang</surname><given-names>Li-Song</given-names></name><name><surname>Wang</surname><given-names>Xin-Yu</given-names></name><name><surname>Zhang</surname><given-names>Yan-Yun</given-names></name></person-group><article-title>﻿An overview of the genus <italic><tp:taxon-name><tp:taxon-name-part taxon-name-part-type="genus" reg="Lobothallia">Lobothallia</tp:taxon-name-part></tp:taxon-name></italic> (lichenized <tp:taxon-name><tp:taxon-name-part taxon-name-part-type="phylum">Ascomycota</tp:taxon-name-part></tp:taxon-name>, <tp:taxon-name><tp:taxon-name-part taxon-name-part-type="family">Megasporaceae</tp:taxon-name-part></tp:taxon-name>) in China</article-title><source>MycoKeys</source><day>20</day><month>11</month><year>2025</year><volume>125</volume><fpage>205</fpage><lpage>244</lpage><pub-id pub-id-type="doi">10.3897/mycokeys.125.173554</pub-id></mixed-citation></tp:treatment-meta><tp:nomenclature><label>﻿</label><tp:taxon-name><object-id xmlns:xlink="http://www.w3.org/1999/xlink" content-type="arpha" xlink:type="simple">A4CEEAB7-4924-556D-8D9A-21E44BB224E1</object-id>
                <tp:taxon-name-part taxon-name-part-type="genus" reg="Lobothallia">Lobothallia</tp:taxon-name-part>
                <tp:taxon-name-part taxon-name-part-type="species" reg="pulchra">pulchra</tp:taxon-name-part>
                <object-id xmlns:xlink="http://www.w3.org/1999/xlink" xlink:type="simple">Fungal Names: FN 572946</object-id>
              </tp:taxon-name><tp:taxon-authority>Lun Wang &amp; Y. Y. Zhang</tp:taxon-authority><tp:taxon-status xmlns:xlink="http://www.w3.org/1999/xlink" xlink:type="simple">sp. nov.</tp:taxon-status><xref ref-type="fig" rid="F6">Fig. 6</xref></tp:nomenclature><tp:treatment-sec sec-type="etymology" id="SECID0EYJCK"><title>Etymology.</title><p>The epithet refers to the beautiful morphology of the thallus of this species.</p></tp:treatment-sec><tp:treatment-sec sec-type="diagnosis" id="SECID0E4JCK"><title>Diagnosis.</title><p>Thallus areolate with radiate lobes, upper surface white and pruinose; apothecia lecanorine, adnate and rounded, 1–2 apothecia per areole, apothecial margin distinct and persistent, disc plane to slightly convex, not to rarely with faint pruina, containing norstictic and stictic acids.</p></tp:treatment-sec><tp:treatment-sec sec-type="Holotype" id="SECID0ECKCK"><title>Holotype.</title><p>China • Xizang Autonomous Region: Shigatse Ci., Dingri Co., Zhaguo Vil., <named-content xmlns:xlink="http://www.w3.org/1999/xlink" content-type="dwc:verbatimCoordinates" xlink:type="simple"><named-content content-type="geo-json" specific-use="{&#34;type&#34;:&#34;Point&#34;,&#34;coordinates&#34;:[86.899506,28.590136]}" id="NCID0ELKCK" xlink:type="simple">28°35'24.49"N, 86°53'58.22"E</named-content></named-content>, elev. 4293 m, on rock, 27 July 2019, Li-Song Wang et al. 19-66027 (<named-content xmlns:xlink="http://www.w3.org/1999/xlink" content-type="dwc:institutional_code" xlink:title="Kunming Institute of Botany, Chinese Academy of Sciences" xlink:href="http://grbio.org/institution/kunming-institute-botany-chinese-academy-sciences" xlink:type="simple">KUN-L</named-content> 70435).</p></tp:treatment-sec><tp:treatment-sec sec-type="description" id="SECID0EVKCK"><title>Description.</title><p>Thallus tightly adnate to the substrate, 0.3–2 mm thick, centrally areolate, marginally lobate. Areoles 0.5–1.2 mm wide, angular to rounded, not constricted at base, interspaces between areoles 0.05–0.1 mm wide. Lobes radiate, short, 1–2.5 mm long, base width (0.3–)0.6–0.8(–1) mm, apex width 0.6–2 mm. Upper surface moderately convex, white, partially pale brown on marginal lobes, pruinose. Upper cortex paraplectenchymatous, even, 30–40 μm thick, containing brown granules (soluble in K); epinecral layer gelatinous, 10–20 μm thick. Algal layer 125–150 μm high, discontinuous; photobiont chlorococcoid, cells 6–18 µm diameter. Medulla 0.3–0.6 mm thick, opaque, filled with gray-black granules (insoluble in K). Lower cortex absent.</p><p>Apothecia lecanorine, common, 1–2 per areole, simple to grouped in the center, orbicular to slightly angular by pressure from adjacent apothecia, (0.3–)0.6–2 mm diameter, initially immersed, later sessile, not to slightly constricted at base; disc plane, matt, brownish-black to black, epruinose or faintly pruinose, shallowly fissured when overmature; apothecial margin entire, concolorous with thallus, well-developed and persistent, (0.05–)0.1–0.2(–0.25) mm. Exciple narrow, widening to 70–80 μm in the uppermost part. Epithecium, hymenium and subhymenial layers combined 125–160 µm high; epithecium 5–15 µm high, epihymenium 12.5–20 μm high, filled with dark brown to brown granules (mostly soluble in K), N–; hymenium 90–100 μm high, hyaline, I+ dark blue; subhymenial layers ca. 50 μm high, hyaline, I+ dark blue; discontinuous algal layer beneath hypothecium; paraphyses simple, septate, submoniliform at the tips, 1–4 uppermost cells shorter and broader than basal cells, 3–5 μm wide (basal cells 2–3 μm wide); asci clavate, <italic><tp:taxon-name><tp:taxon-name-part taxon-name-part-type="genus" reg="Aspicilia">Aspicilia</tp:taxon-name-part></tp:taxon-name></italic>-type, hyaline, 8-spored, 70–80 × 20–30 µm; ascospores simple, hyaline, ellipsoid to broadly ellipsoid, (10.0-)10.8–12.3–13.7(-16.0) × (8.0-)7.8–8.5–9.1(-10.0) µm (n = 30), l/w ratio (1.1-)1.3–1.5–1.7(-1.9), wall ca.1 µm thick. Pycnidia few, punctiform, flat to slightly convex, 0.15–0.2 mm diameter; ostiole brownish black; conidia bacilliform, hyaline, 6–8 × 1 µm.</p><fig id="F6" position="float" orientation="portrait"><object-id xmlns:xlink="http://www.w3.org/1999/xlink" content-type="doi" xlink:type="simple">10.3897/mycokeys.125.173554.figure6</object-id><object-id xmlns:xlink="http://www.w3.org/1999/xlink" content-type="arpha" xlink:type="simple">2ED8054B-6836-594F-B833-102E03E292E3</object-id><label>Figure 6.</label><caption><p><italic><tp:taxon-name><tp:taxon-name-part taxon-name-part-type="genus" reg="Lobothallia">Lobothallia</tp:taxon-name-part> <tp:taxon-name-part taxon-name-part-type="species" reg="pulchra">pulchra</tp:taxon-name-part></tp:taxon-name></italic> (<named-content xmlns:xlink="http://www.w3.org/1999/xlink" content-type="dwc:institutional_code" xlink:title="Kunming Institute of Botany, Chinese Academy of Sciences" xlink:href="http://grbio.org/institution/kunming-institute-botany-chinese-academy-sciences" xlink:type="simple">KUN-L</named-content> 70435, holotype). <bold>A.</bold> Habitat; <bold>B.</bold> Thallus; <bold>C.</bold> Lobes; <bold>D.</bold> Apothecia; <bold>E.</bold> Vertical section of apothecium; <bold>F, G.</bold> Section of thallus (G in <abbrev xmlns:xlink="http://www.w3.org/1999/xlink" xlink:title="lactophenol cotton blue" id="ABBRID0EHMCK" xlink:type="simple">LCB</abbrev>); <bold>H.</bold> Vertical section of apothecium (<abbrev xmlns:xlink="http://www.w3.org/1999/xlink" xlink:title="lactophenol cotton blue" id="ABBRID0ENMCK" xlink:type="simple">LCB</abbrev>); <bold>I.</bold> Ascus; <bold>J.</bold> Paraphyses (<abbrev xmlns:xlink="http://www.w3.org/1999/xlink" xlink:title="lactophenol cotton blue" id="ABBRID0EVMCK" xlink:type="simple">LCB</abbrev>); <bold>K.</bold> Ascospores; <bold>L.</bold> Conidia (<abbrev xmlns:xlink="http://www.w3.org/1999/xlink" xlink:title="lactophenol cotton blue" id="ABBRID0E4MCK" xlink:type="simple">LCB</abbrev>). Scale bars: 1mm (<bold>B</bold>); 0.5 mm (<bold>C</bold>); 0.2 mm (<bold>D</bold>); 100 µm (<bold>E, F, G</bold>); 50 µm (<bold>H</bold>); 5 µm (<bold>I, J, K, L</bold>).</p></caption><graphic xmlns:xlink="http://www.w3.org/1999/xlink" xlink:href="mycokeys-125-205-g006.jpg" position="float" orientation="portrait" xlink:type="simple" id="oo_1471462.jpg"><uri content-type="original_file" xlink:type="simple">https://binary.pensoft.net/fig/1471462</uri></graphic></fig></tp:treatment-sec><tp:treatment-sec sec-type="chemistry" id="SECID0ESNCK"><title>Chemistry.</title><p>Cortex K+ pale yellow or K–, P–; medulla K+ yellow to orange-red, P+ yellow or orange-red, C–, KC– or KC+ pale yellow; norstictic and stictic acids detected by <abbrev xmlns:xlink="http://www.w3.org/1999/xlink" xlink:title="thin layer chromatography" id="ABBRID0EYNCK" xlink:type="simple">TLC</abbrev>, some specimens additionally contain cryptostictic, connorstictic and constictic acids.</p></tp:treatment-sec><tp:treatment-sec sec-type="habitat" id="SECID0E3NCK"><title>Habitat and distribution.</title><p>Saxicolous. Currently known from Xizang and Qinghai Provinces, China.</p></tp:treatment-sec><tp:treatment-sec sec-type="notes" id="SECID0EBOCK"><title>Notes.</title><p><italic><tp:taxon-name><tp:taxon-name-part taxon-name-part-type="genus" reg="Lobothallia">Lobothallia</tp:taxon-name-part> <tp:taxon-name-part taxon-name-part-type="species" reg="pseudopruinosa">pseudopruinosa</tp:taxon-name-part></tp:taxon-name></italic> and <italic><tp:taxon-name><tp:taxon-name-part taxon-name-part-type="genus" reg="Lobothallia">L.</tp:taxon-name-part> <tp:taxon-name-part taxon-name-part-type="species" reg="pruinosa">pruinosa</tp:taxon-name-part></tp:taxon-name></italic> resemble <italic><tp:taxon-name><tp:taxon-name-part taxon-name-part-type="genus" reg="Lobothallia">L.</tp:taxon-name-part> <tp:taxon-name-part taxon-name-part-type="species" reg="pulchra">pulchra</tp:taxon-name-part></tp:taxon-name></italic> in having an areolate thallus with radiate lobes and a white pruinose surface, but differ in their indistinct apothecial margin, distinctly pruinose discs, and the absence of stictic acid (<xref ref-type="bibr" rid="B18">Kou et al. 2013</xref>). <italic><tp:taxon-name><tp:taxon-name-part taxon-name-part-type="genus" reg="Lobothallia">Lobothallia</tp:taxon-name-part> <tp:taxon-name-part taxon-name-part-type="species" reg="wangii">wangii</tp:taxon-name-part></tp:taxon-name></italic> differs from <italic><tp:taxon-name><tp:taxon-name-part taxon-name-part-type="genus" reg="Lobothallia">L.</tp:taxon-name-part> <tp:taxon-name-part taxon-name-part-type="species" reg="pulchra">pulchra</tp:taxon-name-part></tp:taxon-name></italic> in its predominantly cryptolecanorine apothecia, N+ epihymenium, and the absence of both marginal lobes and stictic acid. <italic><tp:taxon-name><tp:taxon-name-part taxon-name-part-type="genus" reg="Lobothallia">Lobothallia</tp:taxon-name-part> <tp:taxon-name-part taxon-name-part-type="species" reg="pakistanica">pakistanica</tp:taxon-name-part></tp:taxon-name></italic> and <italic><tp:taxon-name><tp:taxon-name-part taxon-name-part-type="genus" reg="Lobothallia">L.</tp:taxon-name-part> <tp:taxon-name-part taxon-name-part-type="species" reg="pulvinata">pulvinata</tp:taxon-name-part></tp:taxon-name></italic> also have a white thallus with central areoles and marginal lobes, but differ from <italic><tp:taxon-name><tp:taxon-name-part taxon-name-part-type="genus" reg="Lobothallia">L.</tp:taxon-name-part> <tp:taxon-name-part taxon-name-part-type="species" reg="pulchra">pulchra</tp:taxon-name-part></tp:taxon-name></italic> in their thinner thalli, apothecia that are not constricted at base, and in the lack of stictic acid (<xref ref-type="bibr" rid="B61">Zulfiqar et al. 2022</xref>, <xref ref-type="bibr" rid="B62">2023</xref>).</p></tp:treatment-sec><tp:treatment-sec sec-type="material" id="SECID0ELRCK"><title>Additional specimens examined.</title><p>China • Xizang Autonomous Region: Tingri Co., Zhaguo Vi., <named-content xmlns:xlink="http://www.w3.org/1999/xlink" content-type="dwc:verbatimCoordinates" xlink:type="simple"><named-content content-type="geo-json" specific-use="{&#34;type&#34;:&#34;Point&#34;,&#34;coordinates&#34;:[86.899506,28.590136]}" id="NCID0EURCK" xlink:type="simple">28°35'24.49"N, 86°53'58.22"E</named-content></named-content>, alt. 4256–4299 m, on rock, 27 July 2019, Li-Song Wang et al. 19-65686 (<named-content xmlns:xlink="http://www.w3.org/1999/xlink" content-type="dwc:institutional_code" xlink:title="Kunming Institute of Botany, Chinese Academy of Sciences" xlink:href="http://grbio.org/institution/kunming-institute-botany-chinese-academy-sciences" xlink:type="simple">KUN-L</named-content> 70194), 19-65652 (<named-content xmlns:xlink="http://www.w3.org/1999/xlink" content-type="dwc:institutional_code" xlink:title="Kunming Institute of Botany, Chinese Academy of Sciences" xlink:href="http://grbio.org/institution/kunming-institute-botany-chinese-academy-sciences" xlink:type="simple">KUN-L</named-content> 70159) • Dagze Co., Bangdui Vi, <named-content xmlns:xlink="http://www.w3.org/1999/xlink" content-type="dwc:verbatimCoordinates" xlink:type="simple"><named-content content-type="geo-json" specific-use="{&#34;type&#34;:&#34;Point&#34;,&#34;coordinates&#34;:[91.415358,29.735142]}" id="NCID0EGSCK" xlink:type="simple">29°44'06.51"N, 91°24'55.29"E</named-content></named-content>, alt. 3700 m, on rock, 16 July 2019, Li-Song Wang et al. 19-64597 (<named-content xmlns:xlink="http://www.w3.org/1999/xlink" content-type="dwc:institutional_code" xlink:title="Kunming Institute of Botany, Chinese Academy of Sciences" xlink:href="http://grbio.org/institution/kunming-institute-botany-chinese-academy-sciences" xlink:type="simple">KUN-L</named-content> 69093) • Qinghai: Yushu Tibetan Autonomous Prefecture, Zaduo Co., <named-content xmlns:xlink="http://www.w3.org/1999/xlink" content-type="dwc:verbatimCoordinates" xlink:type="simple"><named-content content-type="geo-json" specific-use="{&#34;type&#34;:&#34;Point&#34;,&#34;coordinates&#34;:[95.341558,32.878789]}" id="NCID0ETSCK" xlink:type="simple">32°52'43.64"N, 95°20'29.61"E</named-content></named-content>, alt. 4074 m, on rock, 20 September 2020, Li-Song Wang et al. 20-67281 (<named-content xmlns:xlink="http://www.w3.org/1999/xlink" content-type="dwc:institutional_code" xlink:title="Kunming Institute of Botany, Chinese Academy of Sciences" xlink:href="http://grbio.org/institution/kunming-institute-botany-chinese-academy-sciences" xlink:type="simple">KUN-L</named-content> 75458) • Ado Vi., <named-content xmlns:xlink="http://www.w3.org/1999/xlink" content-type="dwc:verbatimCoordinates" xlink:type="simple"><named-content content-type="geo-json" specific-use="{&#34;type&#34;:&#34;Point&#34;,&#34;coordinates&#34;:[95.341719,32.878708]}" id="NCID0EATCK" xlink:type="simple">32°52'43.35"N, 95°20'30.19"E</named-content></named-content>, alt. 4080 m, on rock, 20 September 2020, Xin-Yu Wang et al. XY20-3169 (<named-content xmlns:xlink="http://www.w3.org/1999/xlink" content-type="dwc:institutional_code" xlink:title="Kunming Institute of Botany, Chinese Academy of Sciences" xlink:href="http://grbio.org/institution/kunming-institute-botany-chinese-academy-sciences" xlink:type="simple">KUN-L</named-content> 79525).</p></tp:treatment-sec><ref-list><ref id="B18"><mixed-citation xmlns:xlink="http://www.w3.org/1999/xlink" xlink:type="simple"><person-group><name name-style="western"><surname>Kou</surname><given-names>XR</given-names></name><name name-style="western"><surname>Li</surname><given-names>SX</given-names></name><name name-style="western"><surname>Ren</surname><given-names>Q</given-names></name></person-group> (<year>2013</year>) <article-title>Three new species and one new record of <italic><tp:taxon-name><tp:taxon-name-part taxon-name-part-type="genus">Lobothallia</tp:taxon-name-part></tp:taxon-name></italic> from China.</article-title><source>Mycotaxon</source><volume>123</volume>: <fpage>241</fpage>–<lpage>249</lpage>. <ext-link xlink:href="10.5248/123.241" ext-link-type="doi" xlink:type="simple">https://doi.org/10.5248/123.241</ext-link></mixed-citation></ref><ref id="B61"><mixed-citation xmlns:xlink="http://www.w3.org/1999/xlink" xlink:type="simple"><person-group><name name-style="western"><surname>Zulfiqar</surname><given-names>R</given-names></name><name name-style="western"><surname>Razzaq</surname><given-names>F</given-names></name><name name-style="western"><surname>Afshan</surname><given-names>NUS</given-names></name><name name-style="western"><surname>Fayyaz</surname><given-names>I</given-names></name><name name-style="western"><surname>Habib</surname><given-names>K</given-names></name><name name-style="western"><surname>Khalid</surname><given-names>AN</given-names></name><name name-style="western"><surname>Paukov</surname><given-names>AG</given-names></name></person-group> (<year>2022</year>) Three new species of <italic><tp:taxon-name><tp:taxon-name-part taxon-name-part-type="genus">Lobothallia</tp:taxon-name-part></tp:taxon-name></italic> (<tp:taxon-name><tp:taxon-name-part taxon-name-part-type="family">Megasporaceae</tp:taxon-name-part></tp:taxon-name>, <tp:taxon-name><tp:taxon-name-part taxon-name-part-type="order">Pertusariales</tp:taxon-name-part></tp:taxon-name>, <tp:taxon-name><tp:taxon-name-part taxon-name-part-type="phylum">Ascomycota</tp:taxon-name-part></tp:taxon-name>) from Pakistan and a new combination in the genus. Mycological Progress 21: 80. <ext-link xlink:href="10.1007/s11557-022-01830-z" ext-link-type="doi" xlink:type="simple">https://doi.org/10.1007/s11557-022-01830-z</ext-link></mixed-citation></ref><ref id="B62"><mixed-citation xmlns:xlink="http://www.w3.org/1999/xlink" xlink:type="simple"><person-group><name name-style="western"><surname>Zulfiqar</surname><given-names>R</given-names></name><name name-style="western"><surname>Razzaq</surname><given-names>F</given-names></name><name name-style="western"><surname>Iqbal</surname><given-names>MS</given-names></name><name name-style="western"><surname>Khalid</surname><given-names>AN</given-names></name></person-group> (<year>2023</year>) A new species of <italic><tp:taxon-name><tp:taxon-name-part taxon-name-part-type="genus">Lobothallia</tp:taxon-name-part></tp:taxon-name></italic> (<tp:taxon-name><tp:taxon-name-part taxon-name-part-type="family">Megasporaceae</tp:taxon-name-part></tp:taxon-name>, <tp:taxon-name><tp:taxon-name-part taxon-name-part-type="order">Pertusariales</tp:taxon-name-part></tp:taxon-name>, <tp:taxon-name><tp:taxon-name-part taxon-name-part-type="phylum">Ascomycota</tp:taxon-name-part></tp:taxon-name>) from Pakistan. Plant Systematics and Evolution 309: 35. <ext-link xlink:href="10.1007/s00606-023-01874-y" ext-link-type="doi" xlink:type="simple">https://doi.org/10.1007/s00606-023-01874-y</ext-link></mixed-citation></ref></ref-list></tp:taxon-treatment>
