# Supplementary material for: ﻿An overview of the genus Lobothallia (lichenized Ascomycota, Megasporaceae) in China
Source: MycoKeys. 2025 Nov 20;125:205–44. doi: 10.3897/mycokeys.125.173554 (PMC12661331; doi:10.3897/mycokeys.125.173554)
Supplement: XML Treatment for Lobothallia rubra [file mycokeys.125.173554-treatment6.xml]

<!DOCTYPE tp:taxon-treatment
  PUBLIC "-//TaxonX//DTD Taxonomic Treatment Publishing DTD v0 20100105//EN" "tax-treatment-NSO.dtd">
<tp:taxon-treatment xmlns:tp="http://www.plazi.org/taxpub"><tp:treatment-meta><kwd-group><label>Taxon classification</label><kwd>
                  <named-content content-type="kingdom">Fungi</named-content>
                </kwd><kwd>
                  <named-content content-type="order">Pertusariales</named-content>
                </kwd><kwd>
                  <named-content content-type="family">Megasporaceae</named-content>
                </kwd></kwd-group><mixed-citation publication-type="journal"><person-group><name><surname>Wang</surname><given-names>Lun</given-names></name><name><surname>Feng</surname><given-names>Yi-Shan</given-names></name><name><surname>Wang</surname><given-names>Li-Song</given-names></name><name><surname>Wang</surname><given-names>Xin-Yu</given-names></name><name><surname>Zhang</surname><given-names>Yan-Yun</given-names></name></person-group><article-title>﻿An overview of the genus <italic><tp:taxon-name><tp:taxon-name-part taxon-name-part-type="genus" reg="Lobothallia">Lobothallia</tp:taxon-name-part></tp:taxon-name></italic> (lichenized <tp:taxon-name><tp:taxon-name-part taxon-name-part-type="phylum">Ascomycota</tp:taxon-name-part></tp:taxon-name>, <tp:taxon-name><tp:taxon-name-part taxon-name-part-type="family">Megasporaceae</tp:taxon-name-part></tp:taxon-name>) in China</article-title><source>MycoKeys</source><day>20</day><month>11</month><year>2025</year><volume>125</volume><fpage>205</fpage><lpage>244</lpage><pub-id pub-id-type="doi">10.3897/mycokeys.125.173554</pub-id></mixed-citation></tp:treatment-meta><tp:nomenclature><label>﻿</label><tp:taxon-name><object-id xmlns:xlink="http://www.w3.org/1999/xlink" content-type="arpha" xlink:type="simple">6BC5BF55-51D3-56F3-86B3-E10E09BFB4B0</object-id>
                <tp:taxon-name-part taxon-name-part-type="genus" reg="Lobothallia">Lobothallia</tp:taxon-name-part>
                <tp:taxon-name-part taxon-name-part-type="species" reg="rubra">rubra</tp:taxon-name-part>
                <object-id xmlns:xlink="http://www.w3.org/1999/xlink" xlink:type="simple">Fungal Names: FN 572947</object-id>
              </tp:taxon-name><tp:taxon-authority>Lun Wang &amp; Y. Y. Zhang</tp:taxon-authority><tp:taxon-status xmlns:xlink="http://www.w3.org/1999/xlink" xlink:type="simple">sp. nov.</tp:taxon-status><xref ref-type="fig" rid="F7">Fig. 7</xref></tp:nomenclature><tp:treatment-sec sec-type="etymology" id="SECID0EXUCK"><title>Etymology.</title><p>The specific epithet refers to the red reaction of medulla in C spot-test.</p></tp:treatment-sec><tp:treatment-sec sec-type="diagnosis" id="SECID0E3UCK"><title>Diagnosis.</title><p>Thallus areolate with a lobate margin, upper surface white with pale brown tinge, pruinose; areoles raised when bearing apothecia or pycnidia; apothecia lecanorine, disc pruinose; pycnidia protruding; medulla C+ rose–red, contain gyrophoric acid.</p></tp:treatment-sec><tp:treatment-sec sec-type="Holotype" id="SECID0EBVCK"><title>Holotype.</title><p>China • Xinjiang Uygur Autonomous Region: Hejing Co., Baluntai Vil., <named-content xmlns:xlink="http://www.w3.org/1999/xlink" content-type="dwc:verbatimCoordinates" xlink:type="simple"><named-content content-type="geo-json" specific-use="{&#34;type&#34;:&#34;Point&#34;,&#34;coordinates&#34;:[86.452544,42.865681]}" id="NCID0EKVCK" xlink:type="simple">42°51'56.45"N, 86°27'09.16"E</named-content></named-content>, alt. 2026 m, on rock, 02 July 2022, Xin-Yu Wang and Min Ai XY22-897 (holotype: <named-content xmlns:xlink="http://www.w3.org/1999/xlink" content-type="dwc:institutional_code" xlink:title="Kunming Institute of Botany, Chinese Academy of Sciences" xlink:href="http://grbio.org/institution/kunming-institute-botany-chinese-academy-sciences" xlink:type="simple">KUN-L</named-content> 84715).</p></tp:treatment-sec><tp:treatment-sec sec-type="description" id="SECID0EUVCK"><title>Description.</title><p>Thallus closely adnate to substrate, up to 5 cm across, areolate, 1–4 mm thick, marginally lobate, 0.4–1 mm thick. Areoles (0.5–)0.8–2(–2.4) mm wide, contiguous, angular to rounded, non-constricted at base, interspaces between areoles 0.1–0.2 mm wide. Lobes slightly broader in the apex, 2–3 mm long, 0.7–1.4 mm wide at base, 0.6–2(–2.5) mm wide at apex. Upper surface convex, cracked, pruinose, white with pale brown tinge where pruina is thin. Upper cortex paraplectenchymatous, 20–40 μm thick, containing brown granules (soluble in K); epinecral layer composed of coarse plate-like crystals, gelatinous material, and gray-black granules (insoluble in K), 10–30 μm thick. Algal layer 75–150 μm high, discontinuous, interrupted by hyphae, 10–60 μm wide; photobiont chlorococcoid, cells 8–20 µm diameter. Medulla 0.5–1 mm high, filled with gray–black granules (generally insoluble in K). Lower cortex absent.</p><p>Apothecia lecanorine, common, usually 1 per areole, (0.3–)0.6–1.5(–2.0) mm diameter, rounded, sessile, slightly constricted at base when mature; disc slightly concave to plane, black, pruinose; apothecial margin entire, persistent, 0.1–0.25 mm wide, pruinose, concolorous with thallus. Exciple narrow, up to 40 μm wide. Epithecium, hymenium and subhymenial layers combined (150–)175–225(–250) µm high; epithecium 5–20 µm high; epihymenium 20–50 μm high, filled with dark brown granules (soluble in K), N–; hymenium 100–150 μm high, hyaline, I– or I+ weakly bluish in lower part; subhymenial layers 50–100 μm high, hypothecium 40–50 μm, hyaline, I+ blue; algal layer below hypothecium discontinuous, 50–60 μm high; paraphyses simple, septate, submoniliform at the tips, with 2–3 uppermost cells shorter and broader than basal cells, 3–6 μm wide (basal cells 2–3 μm wide); asci clavate, <italic><tp:taxon-name><tp:taxon-name-part taxon-name-part-type="genus" reg="Aspicilia">Aspicilia</tp:taxon-name-part></tp:taxon-name></italic>-type, hyaline, 8-spored, 70–85 × 20–30 µm; ascospores simple, hyaline, broadly ellipsoid, (10.0-)11.9–13.1–14.2(-15.0) × (8.0-)8.7–9.4–10.0(-11.0) µm (n = 48), l/w ratio (1.0-)1.3–1.4–1.5(-1.8), wall ca.1 µm thick. Pycnidia common, protruding, 0.1–0.25 mm in diameter, sometimes elongated, 0.5(–0.7) × 0.2 mm (length × width); ostiole brownish to dark brown; conidia bacilliform, hyaline, 5–6 × 1 µm.</p><fig id="F7" position="float" orientation="portrait"><object-id xmlns:xlink="http://www.w3.org/1999/xlink" content-type="doi" xlink:type="simple">10.3897/mycokeys.125.173554.figure7</object-id><object-id xmlns:xlink="http://www.w3.org/1999/xlink" content-type="arpha" xlink:type="simple">542A854D-57DE-5ADA-B733-340E1C7AABFF</object-id><label>Figure 7.</label><caption><p><italic><tp:taxon-name><tp:taxon-name-part taxon-name-part-type="genus" reg="Lobothallia">Lobothallia</tp:taxon-name-part> <tp:taxon-name-part taxon-name-part-type="species" reg="rubra">rubra</tp:taxon-name-part></tp:taxon-name></italic> (<named-content xmlns:xlink="http://www.w3.org/1999/xlink" content-type="dwc:institutional_code" xlink:title="Kunming Institute of Botany, Chinese Academy of Sciences" xlink:href="http://grbio.org/institution/kunming-institute-botany-chinese-academy-sciences" xlink:type="simple">KUN-L</named-content> 84715, holotype); <bold>A.</bold> Thallus; <bold>B.</bold> Apothecia; <bold>C.</bold> Pycnidia; <bold>D.</bold> Lobes; <bold>E.</bold> Section of thallus (<abbrev xmlns:xlink="http://www.w3.org/1999/xlink" xlink:title="lactophenol cotton blue" id="ABBRID0EEXCK" xlink:type="simple">LCB</abbrev>); <bold>F.</bold> Section of thallus (in K); <bold>G.</bold> Vertical section of apothecium; <bold>H.</bold> Vertical section of apothecium (<abbrev xmlns:xlink="http://www.w3.org/1999/xlink" xlink:title="lactophenol cotton blue" id="ABBRID0EOXCK" xlink:type="simple">LCB</abbrev>); <bold>I, J.</bold> Vertical section of pycnidium; <bold>K.</bold> Ascus and ascospores; <bold>L.</bold> Paraphyses (left in <abbrev xmlns:xlink="http://www.w3.org/1999/xlink" xlink:title="lactophenol cotton blue" id="ABBRID0EYXCK" xlink:type="simple">LCB</abbrev>, right in K); <bold>M.</bold> Conidia (<abbrev xmlns:xlink="http://www.w3.org/1999/xlink" xlink:title="lactophenol cotton blue" id="ABBRID0E5XCK" xlink:type="simple">LCB</abbrev>). Scale bars: 2mm (<bold>A</bold>); 0.5 mm (<bold>D</bold>); 0.2 mm (<bold>B, C</bold>); 50 µm (<bold>G</bold>, <bold>I</bold>, <bold>J</bold>); 20 µm (<bold>E, F, H</bold>); 10 µm (<bold>K, M</bold>); 5 µm (<bold>L</bold>).</p></caption><graphic xmlns:xlink="http://www.w3.org/1999/xlink" xlink:href="mycokeys-125-205-g007.jpg" position="float" orientation="portrait" xlink:type="simple" id="oo_1471463.jpg"><uri content-type="original_file" xlink:type="simple">https://binary.pensoft.net/fig/1471463</uri></graphic></fig></tp:treatment-sec><tp:treatment-sec sec-type="chemistry" id="SECID0EZYCK"><title>Chemistry.</title><p>Cortex: K+ pale yellow, P–; medulla: K+ pale yellow to orange or K–, P–, C+ rose–red, KC+ red to pale yellow; containing gyrophoric, norstictic, stictic, connorstictic and constictic acids.</p></tp:treatment-sec><tp:treatment-sec sec-type="habitat" id="SECID0E5YCK"><title>Habitat and distribution.</title><p>Saxicolous. Currently known only from Xinjiang, China.</p></tp:treatment-sec><tp:treatment-sec sec-type="notes" id="SECID0EDZCK"><title>Notes.</title><p>This species is readily recognized by its C+ rose–red medullary reaction, resulting from the production of gyrophoric acid. <italic><tp:taxon-name><tp:taxon-name-part taxon-name-part-type="genus" reg="Lobothallia">Lobothallia</tp:taxon-name-part> <tp:taxon-name-part taxon-name-part-type="species" reg="semisterilis">semisterilis</tp:taxon-name-part></tp:taxon-name></italic> resembles this species in its white to gray thallus and protruding pycnidia, but differs in being terricolous and lacking gyrophoric and stictic acids (<xref ref-type="bibr" rid="B57">Zhang et al. 2020</xref>). <italic><tp:taxon-name><tp:taxon-name-part taxon-name-part-type="genus" reg="Lobothallia">Lobothallia</tp:taxon-name-part> <tp:taxon-name-part taxon-name-part-type="species" reg="pruinosa">pruinosa</tp:taxon-name-part></tp:taxon-name></italic> shares the characteristic white pruina on both thallus and discs, but differs in its thinner thallus, punctiform pycnidia, and the presence of norstictic and connorstictic acids as the major secondary metabolite (<xref ref-type="bibr" rid="B18">Kou et al. 2013</xref>). <italic><tp:taxon-name><tp:taxon-name-part taxon-name-part-type="genus" reg="Lobothallia">Lobothallia</tp:taxon-name-part> <tp:taxon-name-part taxon-name-part-type="species" reg="pulchra">pulchra</tp:taxon-name-part></tp:taxon-name></italic> is similar to <italic><tp:taxon-name><tp:taxon-name-part taxon-name-part-type="genus" reg="Lobothallia">L.</tp:taxon-name-part> <tp:taxon-name-part taxon-name-part-type="species" reg="rubra">rubra</tp:taxon-name-part></tp:taxon-name></italic> in possessing white thallus and lecanorine apothecia, but differs in having epruinose discs and lacking gyrophoric acid.</p></tp:treatment-sec><tp:treatment-sec sec-type="material" id="SECID0E41CK"><title>Additional specimens examined.</title><p>China • Xinjiang Uygur Autonomous Region: Hejing Co., Baluntai Town, <named-content xmlns:xlink="http://www.w3.org/1999/xlink" content-type="dwc:verbatimCoordinates" xlink:type="simple"><named-content content-type="geo-json" specific-use="{&#34;type&#34;:&#34;Point&#34;,&#34;coordinates&#34;:[86.452544,42.865681]}" id="NCID0EG2CK" xlink:type="simple">42°51'56.45"N, 86°27'09.16"E</named-content></named-content>, alt. 2026–2046 m, on rock, 2 July 2022, An-Cheng Yin and Han-Xiang Chen 22-72301 (<named-content xmlns:xlink="http://www.w3.org/1999/xlink" content-type="dwc:institutional_code" xlink:title="Kunming Institute of Botany, Chinese Academy of Sciences" xlink:href="http://grbio.org/institution/kunming-institute-botany-chinese-academy-sciences" xlink:type="simple">KUN-L</named-content> 86927) • National Highway 216, <named-content xmlns:xlink="http://www.w3.org/1999/xlink" content-type="dwc:verbatimCoordinates" xlink:type="simple"><named-content content-type="geo-json" specific-use="{&#34;type&#34;:&#34;Point&#34;,&#34;coordinates&#34;:[86.452586,42.865664]}" id="NCID0ET2CK" xlink:type="simple">42°51'56.39"N, 86°27'09.31"E</named-content></named-content>, alt. 2100 m, on limestone, 2 July 2022, Li-Song Wang et al. 22-72886 (<named-content xmlns:xlink="http://www.w3.org/1999/xlink" content-type="dwc:institutional_code" xlink:title="Kunming Institute of Botany, Chinese Academy of Sciences" xlink:href="http://grbio.org/institution/kunming-institute-botany-chinese-academy-sciences" xlink:type="simple">KUN-L</named-content> 87373).</p></tp:treatment-sec><ref-list><ref id="B57"><mixed-citation xmlns:xlink="http://www.w3.org/1999/xlink" xlink:type="simple"><person-group><name name-style="western"><surname>Zhang</surname><given-names>YY</given-names></name><name name-style="western"><surname>Wang</surname><given-names>XY</given-names></name><name name-style="western"><surname>Li</surname><given-names>LJ</given-names></name><name name-style="western"><surname>Printzen</surname><given-names>C</given-names></name><name name-style="western"><surname>Timdal</surname><given-names>E</given-names></name><name name-style="western"><surname>Niu</surname><given-names>DL</given-names></name><name name-style="western"><surname>Yin</surname><given-names>AC</given-names></name><name name-style="western"><surname>Wang</surname><given-names>SQ</given-names></name><name name-style="western"><surname>Wang</surname><given-names>LS</given-names></name></person-group> (<year>2020</year>) <article-title><italic><tp:taxon-name><tp:taxon-name-part taxon-name-part-type="genus">Squamarina</tp:taxon-name-part></tp:taxon-name></italic> (lichenised fungi) species described from China belong to at least three unrelated genera.</article-title><source>MycoKeys</source><volume>66</volume>: <fpage>135</fpage>–<lpage>157</lpage>. <ext-link xlink:href="10.3897/mycokeys.66.39057" ext-link-type="doi" xlink:type="simple">https://doi.org/10.3897/mycokeys.66.39057</ext-link></mixed-citation></ref><ref id="B18"><mixed-citation xmlns:xlink="http://www.w3.org/1999/xlink" xlink:type="simple"><person-group><name name-style="western"><surname>Kou</surname><given-names>XR</given-names></name><name name-style="western"><surname>Li</surname><given-names>SX</given-names></name><name name-style="western"><surname>Ren</surname><given-names>Q</given-names></name></person-group> (<year>2013</year>) <article-title>Three new species and one new record of <italic><tp:taxon-name><tp:taxon-name-part taxon-name-part-type="genus">Lobothallia</tp:taxon-name-part></tp:taxon-name></italic> from China.</article-title><source>Mycotaxon</source><volume>123</volume>: <fpage>241</fpage>–<lpage>249</lpage>. <ext-link xlink:href="10.5248/123.241" ext-link-type="doi" xlink:type="simple">https://doi.org/10.5248/123.241</ext-link></mixed-citation></ref></ref-list></tp:taxon-treatment>
