# Supplementary material for: ﻿An overview of the genus Lobothallia (lichenized Ascomycota, Megasporaceae) in China
Source: MycoKeys. 2025 Nov 20;125:205–44. doi: 10.3897/mycokeys.125.173554 (PMC12661331; doi:10.3897/mycokeys.125.173554)
Supplement: XML Treatment for Lobothallia stipitata [file mycokeys.125.173554-treatment7.xml]

<!DOCTYPE tp:taxon-treatment
  PUBLIC "-//TaxonX//DTD Taxonomic Treatment Publishing DTD v0 20100105//EN" "tax-treatment-NSO.dtd">
<tp:taxon-treatment xmlns:tp="http://www.plazi.org/taxpub"><tp:treatment-meta><kwd-group><label>Taxon classification</label><kwd>
                  <named-content content-type="kingdom">Fungi</named-content>
                </kwd><kwd>
                  <named-content content-type="order">Pertusariales</named-content>
                </kwd><kwd>
                  <named-content content-type="family">Megasporaceae</named-content>
                </kwd></kwd-group><mixed-citation publication-type="journal"><person-group><name><surname>Wang</surname><given-names>Lun</given-names></name><name><surname>Feng</surname><given-names>Yi-Shan</given-names></name><name><surname>Wang</surname><given-names>Li-Song</given-names></name><name><surname>Wang</surname><given-names>Xin-Yu</given-names></name><name><surname>Zhang</surname><given-names>Yan-Yun</given-names></name></person-group><article-title>﻿An overview of the genus <italic><tp:taxon-name><tp:taxon-name-part taxon-name-part-type="genus" reg="Lobothallia">Lobothallia</tp:taxon-name-part></tp:taxon-name></italic> (lichenized <tp:taxon-name><tp:taxon-name-part taxon-name-part-type="phylum">Ascomycota</tp:taxon-name-part></tp:taxon-name>, <tp:taxon-name><tp:taxon-name-part taxon-name-part-type="family">Megasporaceae</tp:taxon-name-part></tp:taxon-name>) in China</article-title><source>MycoKeys</source><day>20</day><month>11</month><year>2025</year><volume>125</volume><fpage>205</fpage><lpage>244</lpage><pub-id pub-id-type="doi">10.3897/mycokeys.125.173554</pub-id></mixed-citation></tp:treatment-meta><tp:nomenclature><label>﻿</label><tp:taxon-name><object-id xmlns:xlink="http://www.w3.org/1999/xlink" content-type="arpha" xlink:type="simple">61101BA9-6EDF-5ACA-A2FB-B6DE73D09338</object-id>
                <tp:taxon-name-part taxon-name-part-type="genus" reg="Lobothallia">Lobothallia</tp:taxon-name-part>
                <tp:taxon-name-part taxon-name-part-type="species" reg="stipitata">stipitata</tp:taxon-name-part>
                <object-id xmlns:xlink="http://www.w3.org/1999/xlink" xlink:type="simple">Fungal Names: FN 572948</object-id>
              </tp:taxon-name><tp:taxon-authority>Lun Wang &amp; Y. Y. Zhang</tp:taxon-authority><tp:taxon-status xmlns:xlink="http://www.w3.org/1999/xlink" xlink:type="simple">sp. nov.</tp:taxon-status><xref ref-type="fig" rid="F8">Fig. 8</xref></tp:nomenclature><tp:treatment-sec sec-type="etymology" id="SECID0EK4CK"><title>Etymology.</title><p>The epithet refers to the areoles with a constricted and stipitate base.</p></tp:treatment-sec><tp:treatment-sec sec-type="diagnosis" id="SECID0EP4CK"><title>Diagnosis.</title><p>Thallus brown, thick, centrally areolate, areoles with a stipitate base, marginally lobate, margin of lobes free from the substrate with granular pruina on the upper surface; apothecia lecanorine, constricted at the base, disc with conspicuous white pruina, apothecial margin persistent, epruinose, brown to orange-brown; hymenium pale brown.</p></tp:treatment-sec><tp:treatment-sec sec-type="Holotype" id="SECID0EU4CK"><title>Holotype.</title><p>China • Xinjiang Uygur Autonomous Region: Hejing Co., along road G218, <named-content xmlns:xlink="http://www.w3.org/1999/xlink" content-type="dwc:verbatimCoordinates" xlink:type="simple"><named-content content-type="geo-json" specific-use="{&#34;type&#34;:&#34;Point&#34;,&#34;coordinates&#34;:[86.293597,42.906361]}" id="NCID0E44CK" xlink:type="simple">42°54'22.90"N, 86°17'36.95"E</named-content></named-content>, alt. 2228 m, on rock, 01 July 2022, Li-Song Wang et al. 22-72871 (<named-content xmlns:xlink="http://www.w3.org/1999/xlink" content-type="dwc:institutional_code" xlink:title="Kunming Institute of Botany, Chinese Academy of Sciences" xlink:href="http://grbio.org/institution/kunming-institute-botany-chinese-academy-sciences" xlink:type="simple">KUN-L</named-content> 87358).</p></tp:treatment-sec><tp:treatment-sec sec-type="description" id="SECID0EH5CK"><title>Description.</title><p>Thallus relatively loosely attached to the substrate, up to 4–6 cm across, centrally areolate, 3–6(–8) mm thick, marginally lobate, (0.5–)1–2 mm thick, free from the substrate. Areoles angular (0.6–1.2 mm wide) to elongated (1.5–2 × 0.6–1 mm wide), base constricted into a stipe, up to 4 mm long, interspaces between areoles 0.1–0.3 mm wide. Lobes long, simple to 2–3 branched, apices slightly wider than base, 3–5 mm long, 0.6–1.5 mm wide at base, 0.6–2.5 mm wide at apex. Upper surface flat to slightly convex, matt, brown, thinly pruinose, granular pruina present on the margin of lobes. Upper cortex paraplectenchymatous, even, 40–50 μm thick, inspersed with brownish and gray granules (soluble in K); epinecral layer gelatinous, 10–15 μm thick. Algal layer 75–150 μm high, discontinuous; photobiont chlorococcoid, cells 10–25 µm diameter. Medulla 0.6–3 mm high, filled with gray-black granules (generally insoluble in K). Lower cortex absent.</p><p>Apothecia lecanorine, common, 1–2 per areole, simple to grouped, orbicular to angular by pressure, (0.3–)0.5–1.5(–1.8) mm wide, constricted at base in maturity; disc concave to plane, brown to black, conspicuously pruinose; apothecial margin entire, persistent, epruinose, brown to orange-brown, 0.1–0.25(–0.3) mm wide. Exciple narrow, widening to 60–80 μm in the uppermost part. Epithecium, hymenium and subhymenial layers combined 125–175 µm high; epithecium 5–15 µm high, with hyaline plate-like crystals; epihymenium 12.5–37.5 μm high, filled with dark brown granules (soluble in K), N–; hymenium 100–120 μm high, pale brown (soluble in K), I+ dark blue; subhymenial layers 50–75 μm high, hypothecium 40–50 μm, pale brown (soluble in K), I+ dark blue; algal layer below hypothecium sparse or absent; paraphyses simple, septate, submoniliform at the tips, with 2–4 uppermost cells shorter and broader than basal cells, 3–5 μm wide (basal cells ca. 2 μm wide); asci clavate, <italic><tp:taxon-name><tp:taxon-name-part taxon-name-part-type="genus" reg="Aspicilia">Aspicilia</tp:taxon-name-part></tp:taxon-name></italic>-type, hyaline, 8-spored, 70–85 × 18–25 µm; ascospores simple, hyaline, broadly ellipsoid to ellipsoid, (9.0-)9.8–11.4–12.9(-15.0) × (7.0-)6.8–7.6–8.4(-11.0) µm (n = 30), l/w ratio (1.0-)1.3–1.5–1.7(-2.0), wall ca.1 µm thick. Pycnidia punctiform, plane to slightly convex, 0.1–0.25 mm diameter; ostiole brown to dark brown; conidia bacilliform, hyaline, 4–6 × 1 µm.</p><fig id="F8" position="float" orientation="portrait"><object-id xmlns:xlink="http://www.w3.org/1999/xlink" content-type="doi" xlink:type="simple">10.3897/mycokeys.125.173554.figure8</object-id><object-id xmlns:xlink="http://www.w3.org/1999/xlink" content-type="arpha" xlink:type="simple">5E8D3583-259C-5A29-9E6D-D13430839733</object-id><label>Figure 8.</label><caption><p><italic><tp:taxon-name><tp:taxon-name-part taxon-name-part-type="genus" reg="Lobothallia">Lobothallia</tp:taxon-name-part> <tp:taxon-name-part taxon-name-part-type="species" reg="stipitata">stipitata</tp:taxon-name-part></tp:taxon-name></italic> (<named-content xmlns:xlink="http://www.w3.org/1999/xlink" content-type="dwc:institutional_code" xlink:title="Kunming Institute of Botany, Chinese Academy of Sciences" xlink:href="http://grbio.org/institution/kunming-institute-botany-chinese-academy-sciences" xlink:type="simple">KUN-L</named-content> 87358, holotype). <bold>A.</bold> Thallus; <bold>B.</bold> Profile of thallus; <bold>C.</bold> Stipe; <bold>D.</bold> Lobes; <bold>E.</bold> Apothecia; <bold>F.</bold> Pycnidium; <bold>G, H.</bold> Section of thallus (H in K reagent); <bold>I.</bold> Vertical section of apothecium (<abbrev xmlns:xlink="http://www.w3.org/1999/xlink" xlink:title="lactophenol cotton blue" id="ABBRID0E46CK" xlink:type="simple">LCB</abbrev>); <bold>J.</bold> Vertical section of apothecium; <bold>K.</bold> Upper cortex and epinecral layer (<abbrev xmlns:xlink="http://www.w3.org/1999/xlink" xlink:title="lactophenol cotton blue" id="ABBRID0EFADK" xlink:type="simple">LCB</abbrev>); <bold>L.</bold> Ascus; <bold>M.</bold> Paraphyses (<abbrev xmlns:xlink="http://www.w3.org/1999/xlink" xlink:title="lactophenol cotton blue" id="ABBRID0ENADK" xlink:type="simple">LCB</abbrev>); <bold>N.</bold> Ascospores; <bold>O.</bold> Conidia. Scale bars: 2 mm (<bold>A</bold>); 1 mm (<bold>B, C</bold>); 0.5 mm (<bold>D</bold>); 0.2 mm (<bold>E, F</bold>); 100 µm (<bold>G, H</bold>); 50 µm (<bold>I, J</bold>); 20 µm (<bold>K</bold>); 10 µm (<bold>L, M, N, O</bold>).</p></caption><graphic xmlns:xlink="http://www.w3.org/1999/xlink" xlink:href="mycokeys-125-205-g008.jpg" position="float" orientation="portrait" xlink:type="simple" id="oo_1471464.jpg"><uri content-type="original_file" xlink:type="simple">https://binary.pensoft.net/fig/1471464</uri></graphic></fig></tp:treatment-sec><tp:treatment-sec sec-type="chemistry" id="SECID0EKBDK"><title>Chemistry.</title><p>Cortex K+ pale yellow, P–; medulla K+ yellow, P+ orange, C–, KC–; containing norstictic, stictic, cryptostictic and connorstictic acids.</p></tp:treatment-sec><tp:treatment-sec sec-type="habitat" id="SECID0EPBDK"><title>Habitat and distribution.</title><p>Saxicolous. Currently only known from Xinjiang Province, China.</p></tp:treatment-sec><tp:treatment-sec sec-type="notes" id="SECID0EUBDK"><title>Notes.</title><p><italic><tp:taxon-name><tp:taxon-name-part taxon-name-part-type="genus" reg="Lobothallia">Lobothallia</tp:taxon-name-part> <tp:taxon-name-part taxon-name-part-type="species" reg="praeradiosa">praeradiosa</tp:taxon-name-part></tp:taxon-name></italic> resembles <italic><tp:taxon-name><tp:taxon-name-part taxon-name-part-type="genus" reg="Lobothallia">L.</tp:taxon-name-part> <tp:taxon-name-part taxon-name-part-type="species" reg="stipitata">stipitata</tp:taxon-name-part></tp:taxon-name></italic> in having an areolate thallus with radiating lobes, a constricted apothecial base, orange-brown thallus and apothecial margins, and containing norstictic acid. However, the former differs in its epruinose disc, hyaline hymenium, and lack of stictic acid (<xref ref-type="bibr" rid="B18">Kou et al. 2013</xref>; <xref ref-type="bibr" rid="B36">Paukov et al. 2019</xref>; <xref ref-type="bibr" rid="B44">Ryan 2004</xref>). <italic><tp:taxon-name><tp:taxon-name-part taxon-name-part-type="genus" reg="Lobothallia">Lobothallia</tp:taxon-name-part> <tp:taxon-name-part taxon-name-part-type="species" reg="semisterilis">semisterilis</tp:taxon-name-part></tp:taxon-name></italic> shares narrowly elongated lobes with granular pruina on the margins, but differs in its terricolous habitat, white to gray thallus, apothecia-like pycnidia, and absence of stictic acid (<xref ref-type="bibr" rid="B57">Zhang et al. 2020</xref>).</p></tp:treatment-sec><tp:treatment-sec sec-type="material" id="SECID0ELDDK"><title>Additional specimens examined.</title><p>China • Xinjiang Uygur Autonomous Region: Hejing Co., National Highway 218, <named-content xmlns:xlink="http://www.w3.org/1999/xlink" content-type="dwc:verbatimCoordinates" xlink:type="simple"><named-content content-type="geo-json" specific-use="{&#34;type&#34;:&#34;Point&#34;,&#34;coordinates&#34;:[86.293597,42.906361]}" id="NCID0EUDDK" xlink:type="simple">42°54'22.90"N, 86°17'36.95"E</named-content></named-content>, alt. 2228 m, on limestone, 1 July 2022, Yan-Yun Zhang ZYY22-616 (<named-content xmlns:xlink="http://www.w3.org/1999/xlink" content-type="dwc:institutional_code" xlink:title="Botany Herbarium, College of Life Sciences, Anhui Normal University" xlink:href="http://grbio.org/institution/anhui-normal-university" xlink:type="simple">AHUB</named-content> 00470), ZYY22-617 (<named-content xmlns:xlink="http://www.w3.org/1999/xlink" content-type="dwc:institutional_code" xlink:title="Kunming Institute of Botany, Chinese Academy of Sciences" xlink:href="http://grbio.org/institution/kunming-institute-botany-chinese-academy-sciences" xlink:type="simple">KUN-L</named-content> 82191) • Baluntai Town, <named-content xmlns:xlink="http://www.w3.org/1999/xlink" content-type="dwc:verbatimCoordinates" xlink:type="simple"><named-content content-type="geo-json" specific-use="{&#34;type&#34;:&#34;Point&#34;,&#34;coordinates&#34;:[86.284019,42.910156]}" id="NCID0EGEDK" xlink:type="simple">42°54'36.56"N, 86°17'02.47"E</named-content></named-content>, alt. 2171 m, on rock, 1 July 2022, Xin-Yu Wang and Min Ai XY22-887 (<named-content xmlns:xlink="http://www.w3.org/1999/xlink" content-type="dwc:institutional_code" xlink:title="Kunming Institute of Botany, Chinese Academy of Sciences" xlink:href="http://grbio.org/institution/kunming-institute-botany-chinese-academy-sciences" xlink:type="simple">KUN-L</named-content> 84705).</p></tp:treatment-sec><ref-list><ref id="B18"><mixed-citation xmlns:xlink="http://www.w3.org/1999/xlink" xlink:type="simple"><person-group><name name-style="western"><surname>Kou</surname><given-names>XR</given-names></name><name name-style="western"><surname>Li</surname><given-names>SX</given-names></name><name name-style="western"><surname>Ren</surname><given-names>Q</given-names></name></person-group> (<year>2013</year>) <article-title>Three new species and one new record of <italic><tp:taxon-name><tp:taxon-name-part taxon-name-part-type="genus">Lobothallia</tp:taxon-name-part></tp:taxon-name></italic> from China.</article-title><source>Mycotaxon</source><volume>123</volume>: <fpage>241</fpage>–<lpage>249</lpage>. <ext-link xlink:href="10.5248/123.241" ext-link-type="doi" xlink:type="simple">https://doi.org/10.5248/123.241</ext-link></mixed-citation></ref><ref id="B36"><mixed-citation xmlns:xlink="http://www.w3.org/1999/xlink" xlink:type="simple"><person-group><name name-style="western"><surname>Paukov</surname><given-names>AG</given-names></name><name name-style="western"><surname>Davydov</surname><given-names>EA</given-names></name><name name-style="western"><surname>Nordin</surname><given-names>A</given-names></name><name name-style="western"><surname>Roux</surname><given-names>C</given-names></name><name name-style="western"><surname>Şenkardeşler</surname><given-names>A</given-names></name><name name-style="western"><surname>Sohrabi</surname><given-names>M</given-names></name><name name-style="western"><surname>Vondrák</surname><given-names>J</given-names></name><name name-style="western"><surname>Frolov</surname><given-names>IV</given-names></name><name name-style="western"><surname>Teptina</surname><given-names>AY</given-names></name><name name-style="western"><surname>Shiryaeva</surname><given-names>AS</given-names></name></person-group> (<year>2019</year>) <article-title>Three new species, new combinations and a key to known species of <italic><tp:taxon-name><tp:taxon-name-part taxon-name-part-type="genus">Lobothallia</tp:taxon-name-part></tp:taxon-name></italic> (<tp:taxon-name><tp:taxon-name-part taxon-name-part-type="family">Megasporaceae</tp:taxon-name-part></tp:taxon-name>).</article-title><source>Lichenologist</source><volume>51</volume>(<issue>4</issue>): <fpage>301</fpage>–<lpage>322</lpage>. <ext-link xlink:href="10.1017/S0024282919000264" ext-link-type="doi" xlink:type="simple">https://doi.org/10.1017/S0024282919000264</ext-link></mixed-citation></ref><ref id="B44"><mixed-citation xmlns:xlink="http://www.w3.org/1999/xlink" xlink:type="simple"><person-group><name name-style="western"><surname>Ryan</surname><given-names>BD</given-names></name></person-group> (<year>2004</year>) <article-title><italic><tp:taxon-name><tp:taxon-name-part taxon-name-part-type="genus">Lobothallia</tp:taxon-name-part></tp:taxon-name></italic>.</article-title> In: <person-group><name name-style="western"><surname>Nash</surname><given-names>III TH</given-names></name><name name-style="western"><surname>Ryan</surname><given-names>BD</given-names></name><name name-style="western"><surname>Diederich</surname><given-names>P</given-names></name><name name-style="western"><surname>Gries</surname><given-names>C</given-names></name><name name-style="western"><surname>Bungartz</surname><given-names>F</given-names></name></person-group> (<role>Eds</role>) <issue-title>Lichen Flora of the Greater Sonoran Desert Region 2.</issue-title><source>Lichens Unlimited, Arizona State University, Arizona</source>, <fpage>352</fpage>–<lpage>357</lpage>.</mixed-citation></ref><ref id="B57"><mixed-citation xmlns:xlink="http://www.w3.org/1999/xlink" xlink:type="simple"><person-group><name name-style="western"><surname>Zhang</surname><given-names>YY</given-names></name><name name-style="western"><surname>Wang</surname><given-names>XY</given-names></name><name name-style="western"><surname>Li</surname><given-names>LJ</given-names></name><name name-style="western"><surname>Printzen</surname><given-names>C</given-names></name><name name-style="western"><surname>Timdal</surname><given-names>E</given-names></name><name name-style="western"><surname>Niu</surname><given-names>DL</given-names></name><name name-style="western"><surname>Yin</surname><given-names>AC</given-names></name><name name-style="western"><surname>Wang</surname><given-names>SQ</given-names></name><name name-style="western"><surname>Wang</surname><given-names>LS</given-names></name></person-group> (<year>2020</year>) <article-title><italic><tp:taxon-name><tp:taxon-name-part taxon-name-part-type="genus">Squamarina</tp:taxon-name-part></tp:taxon-name></italic> (lichenised fungi) species described from China belong to at least three unrelated genera.</article-title><source>MycoKeys</source><volume>66</volume>: <fpage>135</fpage>–<lpage>157</lpage>. <ext-link xlink:href="10.3897/mycokeys.66.39057" ext-link-type="doi" xlink:type="simple">https://doi.org/10.3897/mycokeys.66.39057</ext-link></mixed-citation></ref></ref-list></tp:taxon-treatment>
