# Supplementary material for: ﻿An overview of the genus Lobothallia (lichenized Ascomycota, Megasporaceae) in China
Source: MycoKeys. 2025 Nov 20;125:205–44. doi: 10.3897/mycokeys.125.173554 (PMC12661331; doi:10.3897/mycokeys.125.173554)
Supplement: XML Treatment for Lobothallia wangii [file mycokeys.125.173554-treatment8.xml]

<!DOCTYPE tp:taxon-treatment
  PUBLIC "-//TaxonX//DTD Taxonomic Treatment Publishing DTD v0 20100105//EN" "tax-treatment-NSO.dtd">
<tp:taxon-treatment xmlns:tp="http://www.plazi.org/taxpub"><tp:treatment-meta><kwd-group><label>Taxon classification</label><kwd>
                  <named-content content-type="kingdom">Fungi</named-content>
                </kwd><kwd>
                  <named-content content-type="order">Pertusariales</named-content>
                </kwd><kwd>
                  <named-content content-type="family">Megasporaceae</named-content>
                </kwd></kwd-group><mixed-citation publication-type="journal"><person-group><name><surname>Wang</surname><given-names>Lun</given-names></name><name><surname>Feng</surname><given-names>Yi-Shan</given-names></name><name><surname>Wang</surname><given-names>Li-Song</given-names></name><name><surname>Wang</surname><given-names>Xin-Yu</given-names></name><name><surname>Zhang</surname><given-names>Yan-Yun</given-names></name></person-group><article-title>﻿An overview of the genus <italic><tp:taxon-name><tp:taxon-name-part taxon-name-part-type="genus" reg="Lobothallia">Lobothallia</tp:taxon-name-part></tp:taxon-name></italic> (lichenized <tp:taxon-name><tp:taxon-name-part taxon-name-part-type="phylum">Ascomycota</tp:taxon-name-part></tp:taxon-name>, <tp:taxon-name><tp:taxon-name-part taxon-name-part-type="family">Megasporaceae</tp:taxon-name-part></tp:taxon-name>) in China</article-title><source>MycoKeys</source><day>20</day><month>11</month><year>2025</year><volume>125</volume><fpage>205</fpage><lpage>244</lpage><pub-id pub-id-type="doi">10.3897/mycokeys.125.173554</pub-id></mixed-citation></tp:treatment-meta><tp:nomenclature><label>﻿</label><tp:taxon-name><object-id xmlns:xlink="http://www.w3.org/1999/xlink" content-type="arpha" xlink:type="simple">0EDCBB2D-92E4-5916-8AEF-C650B0274D75</object-id>
                <tp:taxon-name-part taxon-name-part-type="genus" reg="Lobothallia">Lobothallia</tp:taxon-name-part>
                <tp:taxon-name-part taxon-name-part-type="species" reg="wangii">wangii</tp:taxon-name-part>
                <object-id xmlns:xlink="http://www.w3.org/1999/xlink" xlink:type="simple">Fungal Names: FN 572949</object-id>
              </tp:taxon-name><tp:taxon-authority>Lun Wang &amp; Y. Y. Zhang</tp:taxon-authority><tp:taxon-status xmlns:xlink="http://www.w3.org/1999/xlink" xlink:type="simple">sp. nov.</tp:taxon-status><xref ref-type="fig" rid="F9">Fig. 9</xref></tp:nomenclature><tp:treatment-sec sec-type="etymology" id="SECID0E4FDK"><title>Etymology.</title><p>The epithet refers to the Chinese lichenologist Li-Song Wang, who collected the type specimen.</p></tp:treatment-sec><tp:treatment-sec sec-type="diagnosis" id="SECID0ECGDK"><title>Diagnosis.</title><p>Thallus areolate without marginal lobes, upper surface white, flat; apothecia common, cryptolecanorine to lecanorine, disc black, pruinose, slightly concave to plane, often shallowly fissured at maturity; epihymenium N+ weakly greenish to green, containing norstictic and connorstictic acids.</p></tp:treatment-sec><tp:treatment-sec sec-type="Holotype" id="SECID0EHGDK"><title>Holotype.</title><p>China • Xizang Autonomous Region: Shigatse Ci., Dingri Co., along road G219, <named-content xmlns:xlink="http://www.w3.org/1999/xlink" content-type="dwc:verbatimCoordinates" xlink:type="simple"><named-content content-type="geo-json" specific-use="{&#34;type&#34;:&#34;Point&#34;,&#34;coordinates&#34;:[87.062117,28.586161]}" id="NCID0EQGDK" xlink:type="simple">28°35'10.18"N, 87°03'43.62"E</named-content></named-content>, alt. 4311 m, on rock, 06 June 2022, Li-Song Wang et al. 22-71215 (<named-content xmlns:xlink="http://www.w3.org/1999/xlink" content-type="dwc:institutional_code" xlink:title="Kunming Institute of Botany, Chinese Academy of Sciences" xlink:href="http://grbio.org/institution/kunming-institute-botany-chinese-academy-sciences" xlink:type="simple">KUN-L</named-content> 85839).</p></tp:treatment-sec><tp:treatment-sec sec-type="description" id="SECID0E1GDK"><title>Description.</title><p>Thallus tightly adnate to the substrate, 1–4 mm thick, areolate without marginal lobes, spreading in the field up to 25 cm across, the collected specimen is fragmented, up to 4 cm across. Central areoles commonly rounded, (0.2–)0.5–1(–1.6) mm diameter, not constricted at base, interspaces between areoles 0.1–0.2 mm wide; marginal areoles rounded to slightly elongated, 0.8–1.2 × 0.5–1.2 mm. Upper surface flat, white and pruinose. Upper cortex paraplectenchymatous, 30–50 μm thick, inspersed with pale gray granules (soluble in K), uppermost part filled with dark brown granules (partly soluble in K), 20–30 μm thick; epinecral layer gray dark, 20–50 μm thick. Algal layer 75–100 μm thick, mostly continuous, occasionally interrupted by fungal tissue (10–20 μm wide); photobiont chlorococcoid, cells 8–20 µm in diameter. Medulla 0.5–2 mm high, filled with gray-black granules (generally insoluble in K). Lower cortex absent.</p><p>Apothecia predominantly immersed and cryptolecanorine, rarely emergent and lecanorine, numerous, 1 to 3 per areole, (0.1–)0.3–1(–1.5) mm wide, simple or grouped, orbicular to angular by pressure; disc black, pruinose, slightly concave to plane, often shallowly fissured at maturity; apothecial margin entire, pruinose, concolorous with thallus, absent when young, appearing and gradually receding as the apothecium develops, (0.05–)0.1–0.2(–0.25) mm wide. Exciple narrow, widening to 40–80 μm in the uppermost part. Epithecium, hymenium and subhymenial layers combined 125–175 µm high; epithecium 5–15 µm high, with hyaline plate-like crystals; epihymenium 15–50 μm high, filled with brown to dark brown granules (dark soluble in K), N+ weakly greenish to green; hymenium (75–)100–125 μm high, hyaline, I+ pale blue to blue; subhymenial layers (40–)50–70(–100) μm high, hypothecium 20–60 μm, hyaline, I+ blue; algal layer below the hypothecium sparse or absent; paraphyses simple, occasionally anastomosing, septate, submoniliform, with 1–3(–4) uppermost cells shorter and broader, 4–6 μm wide (basal cells ca. 2 μm wide); asci clavate, <italic><tp:taxon-name><tp:taxon-name-part taxon-name-part-type="genus" reg="Aspicilia">Aspicilia</tp:taxon-name-part></tp:taxon-name></italic>-type, hyaline, 8-spored, 60–80 × 20–30 µm; ascospores simple, hyaline, broadly ellipsoid to ellipsoid, (10.0-)11.9–13.4–14.9(-17.0) × (7.0-)7.9–8.6–9.2(-10.0) µm (n = 89), l/w ratio (1.1-)1.4–1.6–1.8(-2.1), wall ca.1 µm thick. Pycnidia few, punctiform, plane to slightly convex, 0.1–0.2 mm diameter; ostiole dark brown; conidia bacilliform, hyaline, 5–7(–9) × 1 µm.</p><fig id="F9" position="float" orientation="portrait"><object-id xmlns:xlink="http://www.w3.org/1999/xlink" content-type="doi" xlink:type="simple">10.3897/mycokeys.125.173554.figure9</object-id><object-id xmlns:xlink="http://www.w3.org/1999/xlink" content-type="arpha" xlink:type="simple">82DEC164-BD9C-58F7-9744-F415837E2AFB</object-id><label>Figure 9.</label><caption><p><italic><tp:taxon-name><tp:taxon-name-part taxon-name-part-type="genus" reg="Lobothallia">Lobothallia</tp:taxon-name-part> <tp:taxon-name-part taxon-name-part-type="species" reg="wangii">wangii</tp:taxon-name-part></tp:taxon-name></italic> (<named-content xmlns:xlink="http://www.w3.org/1999/xlink" content-type="dwc:institutional_code" xlink:title="Kunming Institute of Botany, Chinese Academy of Sciences" xlink:href="http://grbio.org/institution/kunming-institute-botany-chinese-academy-sciences" xlink:type="simple">KUN-L</named-content> 85839, holotype). <bold>A.</bold> Habit; <bold>B, C.</bold> Apothecia; <bold>D.</bold> Section of thallus (below in K reagent); <bold>E.</bold> Upper cortex and epinecral layer (<abbrev xmlns:xlink="http://www.w3.org/1999/xlink" xlink:title="lactophenol cotton blue" id="ABBRID0EIIDK" xlink:type="simple">LCB</abbrev>); <bold>F.</bold> Section of apothecium; <bold>G.</bold> Section of apothecium (in N reagent); <bold>H.</bold> Section of pycnidium; <bold>I.</bold> Ascus and ascospores; <bold>J.</bold> Paraphyses (<abbrev xmlns:xlink="http://www.w3.org/1999/xlink" xlink:title="lactophenol cotton blue" id="ABBRID0EWIDK" xlink:type="simple">LCB</abbrev>); <bold>K.</bold> Conidia. Scale bars: 1 mm (<bold>A</bold>); 0.2 mm (<bold>B, C</bold>); 100 µm (<bold>D</bold>, <bold>G</bold>); 20 µm (<bold>E, F, H</bold>); 10 µm (<bold>I</bold>); 5 µm (<bold>J, K</bold>).</p></caption><graphic xmlns:xlink="http://www.w3.org/1999/xlink" xlink:href="mycokeys-125-205-g009.jpg" position="float" orientation="portrait" xlink:type="simple" id="oo_1471465.jpg"><uri content-type="original_file" xlink:type="simple">https://binary.pensoft.net/fig/1471465</uri></graphic></fig></tp:treatment-sec><tp:treatment-sec sec-type="chemistry" id="SECID0EPJDK"><title>Chemistry.</title><p>Cortex K+ pale yellow, P–; medulla K+ yellow to orange-red, P+ yellow, C–, KC–. Norstictic acid and connorstictic acids detected in <abbrev xmlns:xlink="http://www.w3.org/1999/xlink" xlink:title="thin layer chromatography" id="ABBRID0EVJDK" xlink:type="simple">TLC</abbrev>.</p></tp:treatment-sec><tp:treatment-sec sec-type="habitat" id="SECID0EZJDK"><title>Habitat and distribution.</title><p>Saxicolous. Currently only known in Xizang, China.</p></tp:treatment-sec><tp:treatment-sec sec-type="notes" id="SECID0E5JDK"><title>Notes.</title><p><italic><tp:taxon-name><tp:taxon-name-part taxon-name-part-type="genus" reg="Lobothallia">Lobothallia</tp:taxon-name-part> <tp:taxon-name-part taxon-name-part-type="species" reg="controversa">controversa</tp:taxon-name-part></tp:taxon-name></italic> and <italic><tp:taxon-name><tp:taxon-name-part taxon-name-part-type="genus" reg="Lobothallia">L.</tp:taxon-name-part> <tp:taxon-name-part taxon-name-part-type="species" reg="cheresina">cheresina</tp:taxon-name-part></tp:taxon-name></italic> resemble <italic><tp:taxon-name><tp:taxon-name-part taxon-name-part-type="genus" reg="Lobothallia">L.</tp:taxon-name-part> <tp:taxon-name-part taxon-name-part-type="species" reg="wangii">wangii</tp:taxon-name-part></tp:taxon-name></italic> but differ in having completely immersed apothecia and different secondary metabolites. <italic><tp:taxon-name><tp:taxon-name-part taxon-name-part-type="genus" reg="Lobothallia">Lobothallia</tp:taxon-name-part> <tp:taxon-name-part taxon-name-part-type="species" reg="controversa">controversa</tp:taxon-name-part></tp:taxon-name></italic> has two chemotypes (<xref ref-type="bibr" rid="B43">Roux et al. 2016</xref>): chemotype <italic><tp:taxon-name><tp:taxon-name-part taxon-name-part-type="genus" reg="Lobothallia"/><tp:taxon-name-part taxon-name-part-type="species" reg="controversa">controversa</tp:taxon-name-part></tp:taxon-name></italic> exhibits no reaction to standard reagents (K, C, KC, P, I) but produces terpenoids, while chemotype <italic>reagens</italic> shows K+ and P+ reactions due to the presence of stictic acid complex along with terpenoids. <italic><tp:taxon-name><tp:taxon-name-part taxon-name-part-type="genus" reg="Lobothallia">Lobothallia</tp:taxon-name-part> <tp:taxon-name-part taxon-name-part-type="species" reg="cheresina">cheresina</tp:taxon-name-part></tp:taxon-name></italic> has three chemotypes (<xref ref-type="bibr" rid="B29">Müller 1880</xref>; <xref ref-type="bibr" rid="B42">Roux 2012</xref>): chemotype <italic><tp:taxon-name><tp:taxon-name-part taxon-name-part-type="genus" reg="Lobothallia"/><tp:taxon-name-part taxon-name-part-type="species" reg="cheresina">cheresina</tp:taxon-name-part></tp:taxon-name></italic> lacks secondary metabolites; chemotype <italic>justii</italic> contains stictic acid as the main secondary metabolite; and chemotype <italic>microspora</italic> produces norstictic acid as the major compound. <italic><tp:taxon-name><tp:taxon-name-part taxon-name-part-type="genus" reg="Lobothallia">Lobothallia</tp:taxon-name-part> <tp:taxon-name-part taxon-name-part-type="species" reg="iqbalii">iqbalii</tp:taxon-name-part></tp:taxon-name></italic> and <italic><tp:taxon-name><tp:taxon-name-part taxon-name-part-type="genus" reg="Lobothallia">L.</tp:taxon-name-part> <tp:taxon-name-part taxon-name-part-type="species" reg="lacteola">lacteola</tp:taxon-name-part></tp:taxon-name></italic> also possess a white, areolate thallus, and cryptolecanorine to lecanorine apothecia. However, <italic><tp:taxon-name><tp:taxon-name-part taxon-name-part-type="genus" reg="Lobothallia">Lobothallia</tp:taxon-name-part> <tp:taxon-name-part taxon-name-part-type="species" reg="iqbalii">iqbalii</tp:taxon-name-part></tp:taxon-name></italic> is distinguished by its plane to convex discs, raised and persistent apothecial margin, N– epihymenium, and absence of secondary metabolites or presence of only norstictic acid (<xref ref-type="bibr" rid="B61">Zulfiqar et al. 2022</xref>, <xref ref-type="bibr" rid="B62">2023</xref>). <italic><tp:taxon-name><tp:taxon-name-part taxon-name-part-type="genus" reg="Lobothallia">Lobothallia</tp:taxon-name-part> <tp:taxon-name-part taxon-name-part-type="species" reg="lacteola">lacteola</tp:taxon-name-part></tp:taxon-name></italic> differs from <italic><tp:taxon-name><tp:taxon-name-part taxon-name-part-type="genus" reg="Lobothallia">L.</tp:taxon-name-part> <tp:taxon-name-part taxon-name-part-type="species" reg="wangii">wangii</tp:taxon-name-part></tp:taxon-name></italic> in its thinner thallus, plicate margins, and absence of connorstictic acid (<xref ref-type="bibr" rid="B36">Paukov et al. 2019</xref>).</p></tp:treatment-sec><tp:treatment-sec sec-type="material" id="SECID0EEPDK"><title>Additional specimens examined.</title><p>China • Xizang Autonomous Region: Shigatse Ci., Tingri Co., National Highway 219, <named-content xmlns:xlink="http://www.w3.org/1999/xlink" content-type="dwc:verbatimCoordinates" xlink:type="simple"><named-content content-type="geo-json" specific-use="{&#34;type&#34;:&#34;Point&#34;,&#34;coordinates&#34;:[87.062117,28.586161]}" id="NCID0ENPDK" xlink:type="simple">28°35'10.18"N, 87°03'43.62"E</named-content></named-content>, alt. 4311 m, on schist, 16 June 2022, Yan-Yun Zhang ZYY22-324 (<named-content xmlns:xlink="http://www.w3.org/1999/xlink" content-type="dwc:institutional_code" xlink:title="Kunming Institute of Botany, Chinese Academy of Sciences" xlink:href="http://grbio.org/institution/kunming-institute-botany-chinese-academy-sciences" xlink:type="simple">KUN-L</named-content> 81905), ZYY22-331 (<named-content xmlns:xlink="http://www.w3.org/1999/xlink" content-type="dwc:institutional_code" xlink:title="Kunming Institute of Botany, Chinese Academy of Sciences" xlink:href="http://grbio.org/institution/kunming-institute-botany-chinese-academy-sciences" xlink:type="simple">KUN-L</named-content> 81912), ZYY22-334 (<named-content xmlns:xlink="http://www.w3.org/1999/xlink" content-type="dwc:institutional_code" xlink:title="Kunming Institute of Botany, Chinese Academy of Sciences" xlink:href="http://grbio.org/institution/kunming-institute-botany-chinese-academy-sciences" xlink:type="simple">KUN-L</named-content> 81915) • Zhaguo Vi.: <named-content xmlns:xlink="http://www.w3.org/1999/xlink" content-type="dwc:verbatimCoordinates" xlink:type="simple"><named-content content-type="geo-json" specific-use="{&#34;type&#34;:&#34;Point&#34;,&#34;coordinates&#34;:[86.898897,28.590433]}" id="NCID0EEQDK" xlink:type="simple">28°35'25.56"N, 86°53'56.03"E</named-content></named-content>, alt. 4292 m, on rock, 27 July 2019, Li-Song Wang et al. 19-65657 (<named-content xmlns:xlink="http://www.w3.org/1999/xlink" content-type="dwc:institutional_code" xlink:title="Kunming Institute of Botany, Chinese Academy of Sciences" xlink:href="http://grbio.org/institution/kunming-institute-botany-chinese-academy-sciences" xlink:type="simple">KUN-L</named-content> 70164), 19-64063 (<named-content xmlns:xlink="http://www.w3.org/1999/xlink" content-type="dwc:institutional_code" xlink:title="Kunming Institute of Botany, Chinese Academy of Sciences" xlink:href="http://grbio.org/institution/kunming-institute-botany-chinese-academy-sciences" xlink:type="simple">KUN-L</named-content> 68559).</p></tp:treatment-sec><ref-list><ref id="B43"><mixed-citation xmlns:xlink="http://www.w3.org/1999/xlink" xlink:type="simple"><person-group><name name-style="western"><surname>Roux</surname><given-names>C</given-names></name><name name-style="western"><surname>Nordin</surname><given-names>A</given-names></name><name name-style="western"><surname>Bertrand</surname><given-names>M</given-names></name></person-group> (<year>2016</year>) <article-title><italic><tp:taxon-name><tp:taxon-name-part taxon-name-part-type="genus">Lobothallia</tp:taxon-name-part> <tp:taxon-name-part taxon-name-part-type="species">controversa</tp:taxon-name-part></tp:taxon-name></italic> Cl. Roux &amp; A. Nordin sp. nov., correspondant au <italic><tp:taxon-name><tp:taxon-name-part taxon-name-part-type="genus">Lecanora</tp:taxon-name-part> <tp:taxon-name-part taxon-name-part-type="species">farinosa</tp:taxon-name-part></tp:taxon-name></italic> sensu Nyl. non (Flörke) Nyl.</article-title><source>Herzogia</source><volume>29</volume>(<issue>2</issue>): <fpage>586</fpage>–<lpage>595</lpage>. <ext-link xlink:href="10.13158/heia.29.2.2016.586" ext-link-type="doi" xlink:type="simple">https://doi.org/10.13158/heia.29.2.2016.586</ext-link></mixed-citation></ref><ref id="B29"><mixed-citation xmlns:xlink="http://www.w3.org/1999/xlink" xlink:type="simple"><person-group><name name-style="western"><surname>Müller</surname><given-names>AJ</given-names></name></person-group> (<year>1880</year>) <article-title>Enumeration lichenum Aegyptiacum.</article-title><source>Revue mycologique, Toulouse</source><volume>2</volume>(<issue>2</issue>): <fpage>75</fpage>.</mixed-citation></ref><ref id="B42"><mixed-citation xmlns:xlink="http://www.w3.org/1999/xlink" xlink:type="simple"><person-group><name name-style="western"><surname>Roux</surname><given-names>C</given-names></name></person-group> (<year>2012</year>) <article-title>Liste des lichens et champignons lichénicoles de France.</article-title><source>Bulletin de la Société linnéenne de Provence Numéro spécial</source><volume>16</volume>: <fpage>1</fpage>–<lpage>220</lpage>.</mixed-citation></ref><ref id="B61"><mixed-citation xmlns:xlink="http://www.w3.org/1999/xlink" xlink:type="simple"><person-group><name name-style="western"><surname>Zulfiqar</surname><given-names>R</given-names></name><name name-style="western"><surname>Razzaq</surname><given-names>F</given-names></name><name name-style="western"><surname>Afshan</surname><given-names>NUS</given-names></name><name name-style="western"><surname>Fayyaz</surname><given-names>I</given-names></name><name name-style="western"><surname>Habib</surname><given-names>K</given-names></name><name name-style="western"><surname>Khalid</surname><given-names>AN</given-names></name><name name-style="western"><surname>Paukov</surname><given-names>AG</given-names></name></person-group> (<year>2022</year>) Three new species of <italic><tp:taxon-name><tp:taxon-name-part taxon-name-part-type="genus">Lobothallia</tp:taxon-name-part></tp:taxon-name></italic> (<tp:taxon-name><tp:taxon-name-part taxon-name-part-type="family">Megasporaceae</tp:taxon-name-part></tp:taxon-name>, <tp:taxon-name><tp:taxon-name-part taxon-name-part-type="order">Pertusariales</tp:taxon-name-part></tp:taxon-name>, <tp:taxon-name><tp:taxon-name-part taxon-name-part-type="phylum">Ascomycota</tp:taxon-name-part></tp:taxon-name>) from Pakistan and a new combination in the genus. Mycological Progress 21: 80. <ext-link xlink:href="10.1007/s11557-022-01830-z" ext-link-type="doi" xlink:type="simple">https://doi.org/10.1007/s11557-022-01830-z</ext-link></mixed-citation></ref><ref id="B62"><mixed-citation xmlns:xlink="http://www.w3.org/1999/xlink" xlink:type="simple"><person-group><name name-style="western"><surname>Zulfiqar</surname><given-names>R</given-names></name><name name-style="western"><surname>Razzaq</surname><given-names>F</given-names></name><name name-style="western"><surname>Iqbal</surname><given-names>MS</given-names></name><name name-style="western"><surname>Khalid</surname><given-names>AN</given-names></name></person-group> (<year>2023</year>) A new species of <italic><tp:taxon-name><tp:taxon-name-part taxon-name-part-type="genus">Lobothallia</tp:taxon-name-part></tp:taxon-name></italic> (<tp:taxon-name><tp:taxon-name-part taxon-name-part-type="family">Megasporaceae</tp:taxon-name-part></tp:taxon-name>, <tp:taxon-name><tp:taxon-name-part taxon-name-part-type="order">Pertusariales</tp:taxon-name-part></tp:taxon-name>, <tp:taxon-name><tp:taxon-name-part taxon-name-part-type="phylum">Ascomycota</tp:taxon-name-part></tp:taxon-name>) from Pakistan. Plant Systematics and Evolution 309: 35. <ext-link xlink:href="10.1007/s00606-023-01874-y" ext-link-type="doi" xlink:type="simple">https://doi.org/10.1007/s00606-023-01874-y</ext-link></mixed-citation></ref><ref id="B36"><mixed-citation xmlns:xlink="http://www.w3.org/1999/xlink" xlink:type="simple"><person-group><name name-style="western"><surname>Paukov</surname><given-names>AG</given-names></name><name name-style="western"><surname>Davydov</surname><given-names>EA</given-names></name><name name-style="western"><surname>Nordin</surname><given-names>A</given-names></name><name name-style="western"><surname>Roux</surname><given-names>C</given-names></name><name name-style="western"><surname>Şenkardeşler</surname><given-names>A</given-names></name><name name-style="western"><surname>Sohrabi</surname><given-names>M</given-names></name><name name-style="western"><surname>Vondrák</surname><given-names>J</given-names></name><name name-style="western"><surname>Frolov</surname><given-names>IV</given-names></name><name name-style="western"><surname>Teptina</surname><given-names>AY</given-names></name><name name-style="western"><surname>Shiryaeva</surname><given-names>AS</given-names></name></person-group> (<year>2019</year>) <article-title>Three new species, new combinations and a key to known species of <italic><tp:taxon-name><tp:taxon-name-part taxon-name-part-type="genus">Lobothallia</tp:taxon-name-part></tp:taxon-name></italic> (<tp:taxon-name><tp:taxon-name-part taxon-name-part-type="family">Megasporaceae</tp:taxon-name-part></tp:taxon-name>).</article-title><source>Lichenologist</source><volume>51</volume>(<issue>4</issue>): <fpage>301</fpage>–<lpage>322</lpage>. <ext-link xlink:href="10.1017/S0024282919000264" ext-link-type="doi" xlink:type="simple">https://doi.org/10.1017/S0024282919000264</ext-link></mixed-citation></ref></ref-list></tp:taxon-treatment>
