# Supplementary material for: ﻿An overview of the genus Lobothallia (lichenized Ascomycota, Megasporaceae) in China
Source: MycoKeys. 2025 Nov 20;125:205–44. doi: 10.3897/mycokeys.125.173554 (PMC12661331; doi:10.3897/mycokeys.125.173554)
Supplement: XML Treatment for Lobothallia brachyloba [file mycokeys.125.173554-treatment9.xml]

<!DOCTYPE tp:taxon-treatment
  PUBLIC "-//TaxonX//DTD Taxonomic Treatment Publishing DTD v0 20100105//EN" "tax-treatment-NSO.dtd">
<tp:taxon-treatment xmlns:tp="http://www.plazi.org/taxpub"><tp:treatment-meta><kwd-group><label>Taxon classification</label><kwd>
                  <named-content content-type="kingdom">Fungi</named-content>
                </kwd><kwd>
                  <named-content content-type="order">Pertusariales</named-content>
                </kwd><kwd>
                  <named-content content-type="family">Megasporaceae</named-content>
                </kwd></kwd-group><mixed-citation publication-type="journal"><person-group><name><surname>Wang</surname><given-names>Lun</given-names></name><name><surname>Feng</surname><given-names>Yi-Shan</given-names></name><name><surname>Wang</surname><given-names>Li-Song</given-names></name><name><surname>Wang</surname><given-names>Xin-Yu</given-names></name><name><surname>Zhang</surname><given-names>Yan-Yun</given-names></name></person-group><article-title>﻿An overview of the genus <italic><tp:taxon-name><tp:taxon-name-part taxon-name-part-type="genus" reg="Lobothallia">Lobothallia</tp:taxon-name-part></tp:taxon-name></italic> (lichenized <tp:taxon-name><tp:taxon-name-part taxon-name-part-type="phylum">Ascomycota</tp:taxon-name-part></tp:taxon-name>, <tp:taxon-name><tp:taxon-name-part taxon-name-part-type="family">Megasporaceae</tp:taxon-name-part></tp:taxon-name>) in China</article-title><source>MycoKeys</source><day>20</day><month>11</month><year>2025</year><volume>125</volume><fpage>205</fpage><lpage>244</lpage><pub-id pub-id-type="doi">10.3897/mycokeys.125.173554</pub-id></mixed-citation></tp:treatment-meta><tp:nomenclature><label>﻿</label><tp:taxon-name><object-id xmlns:xlink="http://www.w3.org/1999/xlink" content-type="arpha" xlink:type="simple">325ADB75-835E-51F5-B2A8-A19506F8D72D</object-id>
                <tp:taxon-name-part taxon-name-part-type="genus" reg="Lobothallia">Lobothallia</tp:taxon-name-part>
                <tp:taxon-name-part taxon-name-part-type="species" reg="brachyloba">brachyloba</tp:taxon-name-part>
              </tp:taxon-name><tp:taxon-authority>Paukov &amp; I.V. Frolov, Lichenologist 51(4): 306 (2019).</tp:taxon-authority><xref ref-type="fig" rid="F10">Fig. 10</xref></tp:nomenclature><tp:treatment-sec sec-type="description" id="SECID0EHSDK"><title>Description.</title><p>Thallus areolate with lobate margin, tightly adnate to the substrate, up to 3 cm across, 0.6–2 mm thick. Areoles (0.5–)0.8–1.5(–2) mm wide, irregular to suborbicular, not constricted at base, interspaces between areoles mostly 0.2–0.4 mm wide. Lobes short, simple to 2–3 branched, 2–3 mm long, 0.6–1.5 mm wide at the base, 1–3 mm wide at the apex, mostly 0.6–0.8 mm thick. Upper surface flat to slightly convex, light gray with brownish tinge, thinly pruinose. Upper cortex paraplectenchymatous, even, 30–40 μm thick, with brown granules (soluble in K); epinecral layer 5–20 µm thick, with brown to black granules (insoluble in K). Algal layer 100–125(–200) µm thick, discontinuous; photobiont chlorococcoid, cells 8–18 µm diameter. Medulla 0.4–1.6(–2) mm high, filled with gray-black granules. Lower cortex absent.</p><p>Apothecia cryptolecanorine (rarely elevated as lecanorine, not constricted at base), numerous, 1–8 per areole, orbicular to slightly angular, (0.1–)0.2–0.7(–1) mm diameter; disc slightly concave to flat, black, matt, epruinose to faintly pruinose; apothecial margin usually indistinct (when lecanorine, slightly elevated, 0.05–0.2 mm wide). Exciple narrow, widening to 20–30 μm in the uppermost part. Epithecium, hymenium and subhymenial layers combined 175–225 µm high; epithecium 5–15 µm high; epihymenium 15–40 μm high, with brown dark granules (mostly soluble in K), N−; hymenium 120–140 µm high, hyaline, I+ weakly bluish; subhymenial layers 60–75 μm high, hyaline, I+ blue; algal layer beneath hypothecium discontinuous; paraphyses simple, septate, submoniliform at the tips, with 2–3 uppermost cells shorter and wider than the basal cells, 3–5(–6) μm wide (basal cells ca. 2 μm wide); asci clavate, <italic><tp:taxon-name><tp:taxon-name-part taxon-name-part-type="genus" reg="Aspicilia">Aspicilia</tp:taxon-name-part></tp:taxon-name></italic>-type, hyaline, 8-spored, 60–70 × 15–22 µm; ascospores simple, hyaline, broadly ellipsoid, (9.0-)9.9–10.8–11.7(-12.0) × (7.0-)7.6–8.2–8.9(-10.0) µm (n = 41), l/w ratio (1.1-)1.2–1.3–1.4(-1.6), wall ca.1 µm thick. Pycnidia few, punctiform, plane to slightly convex, 0.05–0.2 mm diameter, occasionally elongate, 0.2–0.4 × 0.05–0.1 mm; ostioles dark brown; conidia bacilliform, hyaline, 5–6 × 1–1.5 µm.</p><fig id="F10" position="float" orientation="portrait"><object-id xmlns:xlink="http://www.w3.org/1999/xlink" content-type="doi" xlink:type="simple">10.3897/mycokeys.125.173554.figure10</object-id><object-id xmlns:xlink="http://www.w3.org/1999/xlink" content-type="arpha" xlink:type="simple">35FC18A5-622F-561B-A8C1-330022BC26F2</object-id><label>Figure 10.</label><caption><p><italic><tp:taxon-name><tp:taxon-name-part taxon-name-part-type="genus" reg="Lobothallia">Lobothallia</tp:taxon-name-part> <tp:taxon-name-part taxon-name-part-type="species" reg="brachyloba">brachyloba</tp:taxon-name-part></tp:taxon-name></italic> (22-72815, <named-content xmlns:xlink="http://www.w3.org/1999/xlink" content-type="dwc:institutional_code" xlink:title="Kunming Institute of Botany, Chinese Academy of Sciences" xlink:href="http://grbio.org/institution/kunming-institute-botany-chinese-academy-sciences" xlink:type="simple">KUN-L</named-content>). <bold>A.</bold> Thallus; <bold>B.</bold> Apothecia; <bold>C.</bold> Lobes; <bold>D.</bold> Section of thallus; <bold>E.</bold> Upper cortex and algal layer (<abbrev xmlns:xlink="http://www.w3.org/1999/xlink" xlink:title="lactophenol cotton blue" id="ABBRID0EXTDK" xlink:type="simple">LCB</abbrev>); <bold>F.</bold> Section of small apothecium and pycnidium; <bold>G.</bold> Section of apothecium; <bold>H.</bold> Section of apothecium (<abbrev xmlns:xlink="http://www.w3.org/1999/xlink" xlink:title="lactophenol cotton blue" id="ABBRID0EBUDK" xlink:type="simple">LCB</abbrev>); <bold>I.</bold> Asci and ascospores (in K); <bold>J.</bold> Conidia; <bold>K.</bold> Paraphyses (in K). Scale bars: 1 mm (<bold>A</bold>); 0.5 mm (<bold>C</bold>); 200 µm (<bold>B</bold>); 100 µm (<bold>F</bold>); 50 µm (<bold>D, G, H</bold>); 20 µm (<bold>E</bold>); 5 µm (<bold>I, J, K</bold>).</p></caption><graphic xmlns:xlink="http://www.w3.org/1999/xlink" xlink:href="mycokeys-125-205-g010.jpg" position="float" orientation="portrait" xlink:type="simple" id="oo_1471466.jpg"><uri content-type="original_file" xlink:type="simple">https://binary.pensoft.net/fig/1471466</uri></graphic></fig></tp:treatment-sec><tp:treatment-sec sec-type="chemistry" id="SECID0E5UDK"><title>Chemistry.</title><p>Cortex K+ yellow to orange-red, P+ pale yellow; medulla K+ yellow to red, P+ yellow; containing norstictic acid.</p></tp:treatment-sec><tp:treatment-sec sec-type="habitat" id="SECID0EDVDK"><title>Habitat and distribution.</title><p>Saxicolous. Currently known from the Altai mountains (Republic of Altai, Russia) and the Xinjiang Uygur Autonomous Region (China).</p></tp:treatment-sec><tp:treatment-sec sec-type="notes" id="SECID0EIVDK"><title>Notes.</title><p><italic><tp:taxon-name><tp:taxon-name-part taxon-name-part-type="genus" reg="Lobothallia">Lobothallia</tp:taxon-name-part> <tp:taxon-name-part taxon-name-part-type="species" reg="brachyloba">brachyloba</tp:taxon-name-part></tp:taxon-name></italic> is characterized by the areolate thallus with short marginal lobes, the light gray upper surface, the predominantly cryptolecanorine apothecia (1–8 per areole), and the presence of norstictic acid. <italic><tp:taxon-name><tp:taxon-name-part taxon-name-part-type="genus" reg="Lobothallia">Lobothallia</tp:taxon-name-part> <tp:taxon-name-part taxon-name-part-type="species" reg="crassimarginata">crassimarginata</tp:taxon-name-part></tp:taxon-name></italic> resembles <italic><tp:taxon-name><tp:taxon-name-part taxon-name-part-type="genus" reg="Lobothallia">L.</tp:taxon-name-part> <tp:taxon-name-part taxon-name-part-type="species" reg="brachyloba">brachyloba</tp:taxon-name-part></tp:taxon-name></italic> in its gray areolate thallus, short marginal lobes and cryptolecanorine apothecia, but differs in typically bearing only one apothecium per areole, possessing a thick apothecial margin, and containing stictic acid (<xref ref-type="bibr" rid="B18">Kou et al. 2013</xref>; <xref ref-type="bibr" rid="B36">Paukov et al. 2019</xref>). <italic><tp:taxon-name><tp:taxon-name-part taxon-name-part-type="genus" reg="Lobothallia">Lobothallia</tp:taxon-name-part> <tp:taxon-name-part taxon-name-part-type="species" reg="benzilanensis">benzilanensis</tp:taxon-name-part></tp:taxon-name></italic> shares the gray thallus and presence of norstictic acid with <italic><tp:taxon-name><tp:taxon-name-part taxon-name-part-type="genus" reg="Lobothallia">L.</tp:taxon-name-part> <tp:taxon-name-part taxon-name-part-type="species" reg="brachyloba">brachyloba</tp:taxon-name-part></tp:taxon-name></italic>, but can be distinguished by its dispersed to continuous thallus lacking marginal lobes and its fewer apothecia per areole.</p></tp:treatment-sec><tp:treatment-sec sec-type="material" id="SECID0ENXDK"><title>Specimens examined.</title><p>China • Xinjiang Uygur Autonomous Region: Xinyuan Co., Nalati Town, <named-content xmlns:xlink="http://www.w3.org/1999/xlink" content-type="dwc:verbatimCoordinates" xlink:type="simple"><named-content content-type="geo-json" specific-use="{&#34;type&#34;:&#34;Point&#34;,&#34;coordinates&#34;:[84.502469,43.270628]}" id="NCID0EWXDK" xlink:type="simple">43°16'14.26"N, 84°30'08.89"E</named-content></named-content>, alt. 1885 m, on limestone, 1 July 2022, Li-Song Wang et al. 22-72815 (<named-content xmlns:xlink="http://www.w3.org/1999/xlink" content-type="dwc:institutional_code" xlink:title="Kunming Institute of Botany, Chinese Academy of Sciences" xlink:href="http://grbio.org/institution/kunming-institute-botany-chinese-academy-sciences" xlink:type="simple">KUN-L</named-content> 87302).</p></tp:treatment-sec><ref-list><ref id="B18"><mixed-citation xmlns:xlink="http://www.w3.org/1999/xlink" xlink:type="simple"><person-group><name name-style="western"><surname>Kou</surname><given-names>XR</given-names></name><name name-style="western"><surname>Li</surname><given-names>SX</given-names></name><name name-style="western"><surname>Ren</surname><given-names>Q</given-names></name></person-group> (<year>2013</year>) <article-title>Three new species and one new record of <italic><tp:taxon-name><tp:taxon-name-part taxon-name-part-type="genus">Lobothallia</tp:taxon-name-part></tp:taxon-name></italic> from China.</article-title><source>Mycotaxon</source><volume>123</volume>: <fpage>241</fpage>–<lpage>249</lpage>. <ext-link xlink:href="10.5248/123.241" ext-link-type="doi" xlink:type="simple">https://doi.org/10.5248/123.241</ext-link></mixed-citation></ref><ref id="B36"><mixed-citation xmlns:xlink="http://www.w3.org/1999/xlink" xlink:type="simple"><person-group><name name-style="western"><surname>Paukov</surname><given-names>AG</given-names></name><name name-style="western"><surname>Davydov</surname><given-names>EA</given-names></name><name name-style="western"><surname>Nordin</surname><given-names>A</given-names></name><name name-style="western"><surname>Roux</surname><given-names>C</given-names></name><name name-style="western"><surname>Şenkardeşler</surname><given-names>A</given-names></name><name name-style="western"><surname>Sohrabi</surname><given-names>M</given-names></name><name name-style="western"><surname>Vondrák</surname><given-names>J</given-names></name><name name-style="western"><surname>Frolov</surname><given-names>IV</given-names></name><name name-style="western"><surname>Teptina</surname><given-names>AY</given-names></name><name name-style="western"><surname>Shiryaeva</surname><given-names>AS</given-names></name></person-group> (<year>2019</year>) <article-title>Three new species, new combinations and a key to known species of <italic><tp:taxon-name><tp:taxon-name-part taxon-name-part-type="genus">Lobothallia</tp:taxon-name-part></tp:taxon-name></italic> (<tp:taxon-name><tp:taxon-name-part taxon-name-part-type="family">Megasporaceae</tp:taxon-name-part></tp:taxon-name>).</article-title><source>Lichenologist</source><volume>51</volume>(<issue>4</issue>): <fpage>301</fpage>–<lpage>322</lpage>. <ext-link xlink:href="10.1017/S0024282919000264" ext-link-type="doi" xlink:type="simple">https://doi.org/10.1017/S0024282919000264</ext-link></mixed-citation></ref></ref-list></tp:taxon-treatment>
