# Supplementary material for: ﻿An overview of the genus Lobothallia (lichenized Ascomycota, Megasporaceae) in China
Source: MycoKeys. 2025 Nov 20;125:205–44. doi: 10.3897/mycokeys.125.173554 (PMC12661331; doi:10.3897/mycokeys.125.173554)
Supplement: XML Treatment for Lobothallia hedinii [file mycokeys.125.173554-treatment10.xml]

<!DOCTYPE tp:taxon-treatment
  PUBLIC "-//TaxonX//DTD Taxonomic Treatment Publishing DTD v0 20100105//EN" "tax-treatment-NSO.dtd">
<tp:taxon-treatment xmlns:tp="http://www.plazi.org/taxpub"><tp:treatment-meta><kwd-group><label>Taxon classification</label><kwd>
                  <named-content content-type="kingdom">Fungi</named-content>
                </kwd><kwd>
                  <named-content content-type="order">Pertusariales</named-content>
                </kwd><kwd>
                  <named-content content-type="family">Megasporaceae</named-content>
                </kwd></kwd-group><mixed-citation publication-type="journal"><person-group><name><surname>Wang</surname><given-names>Lun</given-names></name><name><surname>Feng</surname><given-names>Yi-Shan</given-names></name><name><surname>Wang</surname><given-names>Li-Song</given-names></name><name><surname>Wang</surname><given-names>Xin-Yu</given-names></name><name><surname>Zhang</surname><given-names>Yan-Yun</given-names></name></person-group><article-title>﻿An overview of the genus <italic><tp:taxon-name><tp:taxon-name-part taxon-name-part-type="genus" reg="Lobothallia">Lobothallia</tp:taxon-name-part></tp:taxon-name></italic> (lichenized <tp:taxon-name><tp:taxon-name-part taxon-name-part-type="phylum">Ascomycota</tp:taxon-name-part></tp:taxon-name>, <tp:taxon-name><tp:taxon-name-part taxon-name-part-type="family">Megasporaceae</tp:taxon-name-part></tp:taxon-name>) in China</article-title><source>MycoKeys</source><day>20</day><month>11</month><year>2025</year><volume>125</volume><fpage>205</fpage><lpage>244</lpage><pub-id pub-id-type="doi">10.3897/mycokeys.125.173554</pub-id></mixed-citation></tp:treatment-meta><tp:nomenclature><label>﻿</label><tp:taxon-name><object-id xmlns:xlink="http://www.w3.org/1999/xlink" content-type="arpha" xlink:type="simple">36C20358-11C6-524D-BF9C-48A65657136F</object-id>
                <tp:taxon-name-part taxon-name-part-type="genus" reg="Lobothallia">Lobothallia</tp:taxon-name-part>
                <tp:taxon-name-part taxon-name-part-type="species" reg="hedinii">hedinii</tp:taxon-name-part>
              </tp:taxon-name><tp:taxon-authority>(H. Magn.) Paukov, Lichenologist 51(4): 312 (2019).</tp:taxon-authority><xref ref-type="fig" rid="F11">Fig. 11</xref></tp:nomenclature><tp:treatment-sec sec-type="Basyonym" id="SECID0EUZDK"><title>Basyonym.</title><p><italic><tp:taxon-name><tp:taxon-name-part taxon-name-part-type="genus" reg="Lecanora">Lecanora</tp:taxon-name-part> <tp:taxon-name-part taxon-name-part-type="species" reg="hedinii">hedinii</tp:taxon-name-part></tp:taxon-name></italic> H. Magn. Lichens from Central Asia 1: 98 (1940).</p></tp:treatment-sec><tp:treatment-sec sec-type="Holotype" id="SECID0EF1DK"><title>Holotype.</title><p>China • Gansu Prov.: Eh-ma-ta-ch’üan, 1931, <italic>Bohlin</italic> 55a (S).</p></tp:treatment-sec><tp:treatment-sec sec-type="description" id="SECID0ES1DK"><title>Description.</title><p>Thallus tightly adnate to the substrate, 3–6 cm across (up to 10 cm in intact field specimens), centrally areolate, 3–4 mm thick, marginally lobate, 0.4–1 mm thick. Areoles angular to irregular, not constricted at base, (0.4–)0.6–1(–1.8) mm wide, interspaces between areoles 0.05–0.2 mm wide. Lobes simple, rarely dichotomous, parallel-arranged, (1.5–)2–3(–4) mm long, 0.5–1.5(–2) mm wide. Upper surface plane to slightly convex, gray or pale brown to brownish red, pruinose, pruina usually thicker on the margin of areoles and lobes. Upper cortex paraplectenchymatous, 25–40 μm thick, containing brown granules (soluble in K); epinecral layer 10–15 µm thick, with dark granules (partly soluble in K). Algal layer 125–200 µm thick, discontinuous; photobiont chlorococcoid, cells 10–20 µm diameter. Medulla 0.5–2.5(–3) mm high, filled with gray-black granules (insoluble or partly soluble in K). Lower cortex absent.</p><p>Apothecia numerous, initially cryptolecanorine, becoming lecanorine at maturity, 1–3 per areole, adnate, orbicular to slightly angular by pressure, (0.2–)0.4–1.5(–2.2) mm wide; disc matt, brown to black, pruinose, concave to plane; apothecial margin entire, concolorous with thallus, 0.05–0.2 mm wide. Exciple narrow, widening to 50–80 μm in the uppermost part. Epithecium, hymenium and subhymenial layers combined 125–150 µm high; epithecium 10–15 µm high, with plate-like crystals; epihymenium filled with brown granules (soluble in K), N–; hymenium 75–100 µm high, hyaline, I+ blue; subhymenial layers 40–50 μm high, hyaline, I+ blue; algal layer beneath hypothecium discontinuous; paraphyses simple, septate, submoniliform at the tips, with 2–4 uppermost cells shorter and wider than the basal cells, 4–5 μm wide (basal cells ca. 2 μm wide); asci clavate, <italic><tp:taxon-name><tp:taxon-name-part taxon-name-part-type="genus" reg="Aspicilia">Aspicilia</tp:taxon-name-part></tp:taxon-name></italic>-type, hyaline, 8-spored, 65–75 × 20–30 µm; ascospores simple, hyaline, broadly ellipsoid to ellipsoid, (11.0-)12.5–13.5–14.5(-16.0) × (8.0-)8.4–9.2–9.9(-11.0) µm (n = 33), l/w ratio (1.2-)1.3–1.5–1.7(-1.9), wall ca.1 µm thick. Pycnidia common, punctiform when young, slightly protruding at maturity, 0.1–0.2(–0.5) mm in diameter; ostioles brown to black; conidia bacilliform, hyaline, 5–6 × 1 µm.</p><fig id="F11" position="float" orientation="portrait"><object-id xmlns:xlink="http://www.w3.org/1999/xlink" content-type="doi" xlink:type="simple">10.3897/mycokeys.125.173554.figure11</object-id><object-id xmlns:xlink="http://www.w3.org/1999/xlink" content-type="arpha" xlink:type="simple">03DB6A1B-6279-55EF-BA4B-68A58BD961FF</object-id><label>Figure 11.</label><caption><p><italic><tp:taxon-name><tp:taxon-name-part taxon-name-part-type="genus" reg="Lobothallia">Lobothallia</tp:taxon-name-part> <tp:taxon-name-part taxon-name-part-type="species" reg="hedinii">hedinii</tp:taxon-name-part></tp:taxon-name></italic><bold>A, B.</bold> Grey upper surface (20-68298, 20-68147); <bold>C.</bold> Pale brown to brownish red upper surface (18-59518). <bold>D–O.</bold> Detail characteristics of 18-59518: <bold>D.</bold> Thallus; <bold>E.</bold> Lobes; <bold>F.</bold> Apothecia; <bold>G.</bold> Pycnidia; <bold>H, I.</bold> Cross-section of thallus (below in K); <bold>J.</bold> Vertical section of pycnidia; <bold>K.</bold> Vertical section of apothecium; <bold>L.</bold> Vertical section of apothecium (<abbrev xmlns:xlink="http://www.w3.org/1999/xlink" xlink:title="lactophenol cotton blue" id="ABBRID0EJ3DK" xlink:type="simple">LCB</abbrev>); <bold>M.</bold> Ascus and ascospores; <bold>N.</bold> Paraphyses (<abbrev xmlns:xlink="http://www.w3.org/1999/xlink" xlink:title="lactophenol cotton blue" id="ABBRID0ER3DK" xlink:type="simple">LCB</abbrev>); <bold>O.</bold> Conidia. Scale bars: 1 mm (<bold>D</bold>); 0.25 mm (<bold>E, F, G</bold>); 100 µm (<bold>H, I</bold>); 50 µm (<bold>J, K, L</bold>); 10 µm (<bold>M</bold>); 5 µm (<bold>N, O</bold>).</p></caption><graphic xmlns:xlink="http://www.w3.org/1999/xlink" xlink:href="mycokeys-125-205-g011.jpg" position="float" orientation="portrait" xlink:type="simple" id="oo_1471467.jpg"><uri content-type="original_file" xlink:type="simple">https://binary.pensoft.net/fig/1471467</uri></graphic></fig></tp:treatment-sec><tp:treatment-sec sec-type="chemistry" id="SECID0EI4DK"><title>Chemistry.</title><p>Cortex K+ yellow, P–; medulla K+ yellow to orange-red, P+ yellow, C–, KC–; containing norstictic and connorstictic acids, cryptostictic acid also detected in one specimen.</p></tp:treatment-sec><tp:treatment-sec sec-type="habitat" id="SECID0EN4DK"><title>Habitat and distribution.</title><p>Saxicolous. Currently known from Gansu, Qinghai and Xizang Provinces, China.</p></tp:treatment-sec><tp:treatment-sec sec-type="notes" id="SECID0ES4DK"><title>Notes.</title><p>The species was originally described from Gansu Province, China. Our integrated phenotypic and genotypic analyses confirmed its phylogenetic placement for the first time and extended its known distribution to Qinghai and Xizang. Although variable in thallus color, this species can be easily recognized by its areolate thallus with straight and parallel-arranged lobes, and production of norstictic and constictic acids. Its phylogenetic sister species, <italic><tp:taxon-name><tp:taxon-name-part taxon-name-part-type="genus" reg="Lobothallia">Lobothallia</tp:taxon-name-part> <tp:taxon-name-part taxon-name-part-type="species" reg="polypycnidiata">polypycnidiata</tp:taxon-name-part></tp:taxon-name></italic>, resembles <italic><tp:taxon-name><tp:taxon-name-part taxon-name-part-type="genus" reg="Lobothallia">L.</tp:taxon-name-part> <tp:taxon-name-part taxon-name-part-type="species" reg="hedinii">hedinii</tp:taxon-name-part></tp:taxon-name></italic> but differs in having multiple pycnidia per areole, lobes with a slightly broader margin, and the P– or P+ pale yellow (only near the algal layer) medullary spot-reaction, contrasting with the distinct P+ yellow reaction in <italic><tp:taxon-name><tp:taxon-name-part taxon-name-part-type="genus" reg="Lobothallia">L.</tp:taxon-name-part> <tp:taxon-name-part taxon-name-part-type="species" reg="hedinii">hedinii</tp:taxon-name-part></tp:taxon-name></italic>. <italic><tp:taxon-name><tp:taxon-name-part taxon-name-part-type="genus" reg="Lobothallia">Lobothallia</tp:taxon-name-part> <tp:taxon-name-part taxon-name-part-type="species" reg="praeradiosa">praeradiosa</tp:taxon-name-part></tp:taxon-name></italic> shares production of norstictic and connorstictic acids with <italic><tp:taxon-name><tp:taxon-name-part taxon-name-part-type="genus" reg="Lobothallia">L.</tp:taxon-name-part> <tp:taxon-name-part taxon-name-part-type="species" reg="hedinii">hedinii</tp:taxon-name-part></tp:taxon-name></italic> but differs in its curved and overlapping marginal lobes, gray or orange-brown upper surface, lecanorine apothecia, epruinose discs, and the orange-brown apothecial margins (<xref ref-type="bibr" rid="B23">Magnusson 1940</xref>; <xref ref-type="bibr" rid="B18">Kou et al. 2013</xref>; <xref ref-type="bibr" rid="B36">Paukov et al. 2019</xref>).</p></tp:treatment-sec><tp:treatment-sec sec-type="material" id="SECID0E26DK"><title>Additional specimens examined.</title><p>China • Gansu Prov.: Yumen City, Yu’erhong Vi., <named-content xmlns:xlink="http://www.w3.org/1999/xlink" content-type="dwc:verbatimCoordinates" xlink:type="simple"><named-content content-type="geo-json" specific-use="{&#34;type&#34;:&#34;Point&#34;,&#34;coordinates&#34;:[97.179411,39.658289]}" id="NCID0EEAEK" xlink:type="simple">39°39'29.84"N, 97°10'45.88"E</named-content></named-content>, alt. 3044 m, on rock, 27 May 2018, Li-Song Wang et al. 18-59518 (<named-content xmlns:xlink="http://www.w3.org/1999/xlink" content-type="dwc:institutional_code" xlink:title="Kunming Institute of Botany, Chinese Academy of Sciences" xlink:href="http://grbio.org/institution/kunming-institute-botany-chinese-academy-sciences" xlink:type="simple">KUN-L</named-content> 62904), 18-59517 (<named-content xmlns:xlink="http://www.w3.org/1999/xlink" content-type="dwc:institutional_code" xlink:title="Kunming Institute of Botany, Chinese Academy of Sciences" xlink:href="http://grbio.org/institution/kunming-institute-botany-chinese-academy-sciences" xlink:type="simple">KUN-L</named-content> 62903) • Sunan Yugur Autonomous Co., Dahe Vi., <named-content xmlns:xlink="http://www.w3.org/1999/xlink" content-type="dwc:verbatimCoordinates" xlink:type="simple"><named-content content-type="geo-json" specific-use="{&#34;type&#34;:&#34;Point&#34;,&#34;coordinates&#34;:[99.648656,38.858289]}" id="NCID0EWAEK" xlink:type="simple">38°51'29.84"N, 99°38'55.16"E</named-content></named-content>, alt. 2265 m, on sandstone, 6 July 2022, An-Cheng Yin and Han-Xiang Chen 22-72380 (<named-content xmlns:xlink="http://www.w3.org/1999/xlink" content-type="dwc:institutional_code" xlink:title="Kunming Institute of Botany, Chinese Academy of Sciences" xlink:href="http://grbio.org/institution/kunming-institute-botany-chinese-academy-sciences" xlink:type="simple">KUN-L</named-content> 87006) • Qinghai Prov.: Haixi Prefecture, Dulan Co., Xiangjia Vi., <named-content xmlns:xlink="http://www.w3.org/1999/xlink" content-type="dwc:verbatimCoordinates" xlink:type="simple"><named-content content-type="geo-json" specific-use="{&#34;type&#34;:&#34;Point&#34;,&#34;coordinates&#34;:[97.743225,36.014994]}" id="NCID0EDBEK" xlink:type="simple">36°00'53.98"N, 97°44'35.61"E</named-content></named-content>, alt. 3036 m, on rock, 15 September 2020, Xin-Yu Wang et al. XY20-2969 (<named-content xmlns:xlink="http://www.w3.org/1999/xlink" content-type="dwc:institutional_code" xlink:title="Kunming Institute of Botany, Chinese Academy of Sciences" xlink:href="http://grbio.org/institution/kunming-institute-botany-chinese-academy-sciences" xlink:type="simple">KUN-L</named-content> 79324) • Dulan Co., S.B. Zhang ZSB24-1727 (<named-content xmlns:xlink="http://www.w3.org/1999/xlink" content-type="dwc:institutional_code" xlink:title="Kunming Institute of Botany, Chinese Academy of Sciences" xlink:href="http://grbio.org/institution/kunming-institute-botany-chinese-academy-sciences" xlink:type="simple">KUN-L</named-content>), Dulan-64 (<named-content xmlns:xlink="http://www.w3.org/1999/xlink" content-type="dwc:institutional_code" xlink:title="Kunming Institute of Botany, Chinese Academy of Sciences" xlink:href="http://grbio.org/institution/kunming-institute-botany-chinese-academy-sciences" xlink:type="simple">KUN-L</named-content>) • Golmud City, <named-content xmlns:xlink="http://www.w3.org/1999/xlink" content-type="dwc:verbatimCoordinates" xlink:type="simple"><named-content content-type="geo-json" specific-use="{&#34;type&#34;:&#34;Point&#34;,&#34;coordinates&#34;:[94.472931,35.885014]}" id="NCID0E1BEK" xlink:type="simple">35°53'06.05"N, 94°28'22.55"E</named-content></named-content>, alt. 3665 m, on rock, 16 September 2020, Li-Song Wang et al. 20-68298 (<named-content xmlns:xlink="http://www.w3.org/1999/xlink" content-type="dwc:institutional_code" xlink:title="Kunming Institute of Botany, Chinese Academy of Sciences" xlink:href="http://grbio.org/institution/kunming-institute-botany-chinese-academy-sciences" xlink:type="simple">KUN-L</named-content> 76479), 20-68279 (<named-content xmlns:xlink="http://www.w3.org/1999/xlink" content-type="dwc:institutional_code" xlink:title="Kunming Institute of Botany, Chinese Academy of Sciences" xlink:href="http://grbio.org/institution/kunming-institute-botany-chinese-academy-sciences" xlink:type="simple">KUN-L</named-content> 76460) • Delingha City, S.B. Zhang Dacaidan-9; Hainan Prefecture, Gonghe Co., <named-content xmlns:xlink="http://www.w3.org/1999/xlink" content-type="dwc:verbatimCoordinates" xlink:type="simple"><named-content content-type="geo-json" specific-use="{&#34;type&#34;:&#34;Point&#34;,&#34;coordinates&#34;:[99.646561,36.772664]}" id="NCID0EMCEK" xlink:type="simple">36°46'21.59"N, 99°38'47.62"E</named-content></named-content>, 3456 m, Li-Song Wang et al. 18-58220 (<named-content xmlns:xlink="http://www.w3.org/1999/xlink" content-type="dwc:institutional_code" xlink:title="Kunming Institute of Botany, Chinese Academy of Sciences" xlink:href="http://grbio.org/institution/kunming-institute-botany-chinese-academy-sciences" xlink:type="simple">KUN-L</named-content> 61713) • Tianjun Co., <named-content xmlns:xlink="http://www.w3.org/1999/xlink" content-type="dwc:verbatimCoordinates" xlink:type="simple"><named-content content-type="geo-json" specific-use="{&#34;type&#34;:&#34;Point&#34;,&#34;coordinates&#34;:[98.624722,37.640000]}" id="NCID0EZCEK" xlink:type="simple">37°38'24"N, 98°37'29"E</named-content></named-content>, alt. 3581 m, on rock, 1 January 2023, S.B.Zhang and H.L.Kang ZSB23-410 (<named-content xmlns:xlink="http://www.w3.org/1999/xlink" content-type="dwc:institutional_code" xlink:title="Kunming Institute of Botany, Chinese Academy of Sciences" xlink:href="http://grbio.org/institution/kunming-institute-botany-chinese-academy-sciences" xlink:type="simple">KUN-L</named-content> 83735) • Yushu Tibetan Autonomous Prefecture, Zaduo Co., <named-content xmlns:xlink="http://www.w3.org/1999/xlink" content-type="dwc:verbatimCoordinates" xlink:type="simple"><named-content content-type="geo-json" specific-use="{&#34;type&#34;:&#34;Point&#34;,&#34;coordinates&#34;:[95.341339,32.878814]}" id="NCID0EGDEK" xlink:type="simple">32°52'43.73"N, 95°20'28.82"E</named-content></named-content>, alt. 4083 m, on sandstone, 20 September 2020, Li-Song Wang et al. 20-68620 (<named-content xmlns:xlink="http://www.w3.org/1999/xlink" content-type="dwc:institutional_code" xlink:title="Kunming Institute of Botany, Chinese Academy of Sciences" xlink:href="http://grbio.org/institution/kunming-institute-botany-chinese-academy-sciences" xlink:type="simple">KUN-L</named-content> 76802) • Golog Tibetan Autonomous Prefecture, Gande Co., <named-content xmlns:xlink="http://www.w3.org/1999/xlink" content-type="dwc:verbatimCoordinates" xlink:type="simple"><named-content content-type="geo-json" specific-use="{&#34;type&#34;:&#34;Point&#34;,&#34;coordinates&#34;:[99.675858,33.841531]}" id="NCID0ETDEK" xlink:type="simple">33°50'29.51"N, 99°40'33.09"E</named-content></named-content>, alt. 3986 m, on rocks, 13 September 2020, Li-Song Wang et al. 20-68152 (<named-content xmlns:xlink="http://www.w3.org/1999/xlink" content-type="dwc:institutional_code" xlink:title="Kunming Institute of Botany, Chinese Academy of Sciences" xlink:href="http://grbio.org/institution/kunming-institute-botany-chinese-academy-sciences" xlink:type="simple">KUN-L</named-content> 76332), 20-68147 (<named-content xmlns:xlink="http://www.w3.org/1999/xlink" content-type="dwc:institutional_code" xlink:title="Kunming Institute of Botany, Chinese Academy of Sciences" xlink:href="http://grbio.org/institution/kunming-institute-botany-chinese-academy-sciences" xlink:type="simple">KUN-L</named-content> 76327), S.B.Zhang ZSB24-1730 (<named-content xmlns:xlink="http://www.w3.org/1999/xlink" content-type="dwc:institutional_code" xlink:title="Kunming Institute of Botany, Chinese Academy of Sciences" xlink:href="http://grbio.org/institution/kunming-institute-botany-chinese-academy-sciences" xlink:type="simple">KUN-L</named-content>) • Xizang Autonomous Region: Sakya Co., Jiding Town, <named-content xmlns:xlink="http://www.w3.org/1999/xlink" content-type="dwc:verbatimCoordinates" xlink:type="simple"><named-content content-type="geo-json" specific-use="{&#34;type&#34;:&#34;Point&#34;,&#34;coordinates&#34;:[88.386275,29.200328]}" id="NCID0EKEEK" xlink:type="simple">29°12'01.18"N, 88°23'10.59"E</named-content></named-content>, alt. 3941 m, on calcareous rocks, 14 June 2022, Li-Song Wang et al. 22-71169 (<named-content xmlns:xlink="http://www.w3.org/1999/xlink" content-type="dwc:institutional_code" xlink:title="Kunming Institute of Botany, Chinese Academy of Sciences" xlink:href="http://grbio.org/institution/kunming-institute-botany-chinese-academy-sciences" xlink:type="simple">KUN-L</named-content> 85793), 22-71155 (<named-content xmlns:xlink="http://www.w3.org/1999/xlink" content-type="dwc:institutional_code" xlink:title="Kunming Institute of Botany, Chinese Academy of Sciences" xlink:href="http://grbio.org/institution/kunming-institute-botany-chinese-academy-sciences" xlink:type="simple">KUN-L</named-content> 85779) • Qushui Co., Qushui Town, <named-content xmlns:xlink="http://www.w3.org/1999/xlink" content-type="dwc:verbatimCoordinates" xlink:type="simple"><named-content content-type="geo-json" specific-use="{&#34;type&#34;:&#34;Point&#34;,&#34;coordinates&#34;:[90.834231,29.384381]}" id="NCID0E3EEK" xlink:type="simple">29°23'03.77"N, 90°50'03.23"E</named-content></named-content>, alt. 3580 m, on rocks, 17 July 2019, Li-Song Wang et al. 19-64640 (<named-content xmlns:xlink="http://www.w3.org/1999/xlink" content-type="dwc:institutional_code" xlink:title="Kunming Institute of Botany, Chinese Academy of Sciences" xlink:href="http://grbio.org/institution/kunming-institute-botany-chinese-academy-sciences" xlink:type="simple">KUN-L</named-content> 69137).</p></tp:treatment-sec><ref-list><ref id="B23"><mixed-citation xmlns:xlink="http://www.w3.org/1999/xlink" xlink:type="simple"><person-group><name name-style="western"><surname>Magnusson</surname><given-names>AH</given-names></name></person-group> (<year>1940</year>) Lichens from central Asia I. In: reports from the scientific expedition to the NorthWestern Provinces of China under the leadership of Dr. Sven Hedin (the Sino-Swedish expedition). Publication 13, XI, Botany. Aktiebolaget Thule, Stockholm, 1–168.</mixed-citation></ref><ref id="B18"><mixed-citation xmlns:xlink="http://www.w3.org/1999/xlink" xlink:type="simple"><person-group><name name-style="western"><surname>Kou</surname><given-names>XR</given-names></name><name name-style="western"><surname>Li</surname><given-names>SX</given-names></name><name name-style="western"><surname>Ren</surname><given-names>Q</given-names></name></person-group> (<year>2013</year>) <article-title>Three new species and one new record of <italic><tp:taxon-name><tp:taxon-name-part taxon-name-part-type="genus">Lobothallia</tp:taxon-name-part></tp:taxon-name></italic> from China.</article-title><source>Mycotaxon</source><volume>123</volume>: <fpage>241</fpage>–<lpage>249</lpage>. <ext-link xlink:href="10.5248/123.241" ext-link-type="doi" xlink:type="simple">https://doi.org/10.5248/123.241</ext-link></mixed-citation></ref><ref id="B36"><mixed-citation xmlns:xlink="http://www.w3.org/1999/xlink" xlink:type="simple"><person-group><name name-style="western"><surname>Paukov</surname><given-names>AG</given-names></name><name name-style="western"><surname>Davydov</surname><given-names>EA</given-names></name><name name-style="western"><surname>Nordin</surname><given-names>A</given-names></name><name name-style="western"><surname>Roux</surname><given-names>C</given-names></name><name name-style="western"><surname>Şenkardeşler</surname><given-names>A</given-names></name><name name-style="western"><surname>Sohrabi</surname><given-names>M</given-names></name><name name-style="western"><surname>Vondrák</surname><given-names>J</given-names></name><name name-style="western"><surname>Frolov</surname><given-names>IV</given-names></name><name name-style="western"><surname>Teptina</surname><given-names>AY</given-names></name><name name-style="western"><surname>Shiryaeva</surname><given-names>AS</given-names></name></person-group> (<year>2019</year>) <article-title>Three new species, new combinations and a key to known species of <italic><tp:taxon-name><tp:taxon-name-part taxon-name-part-type="genus">Lobothallia</tp:taxon-name-part></tp:taxon-name></italic> (<tp:taxon-name><tp:taxon-name-part taxon-name-part-type="family">Megasporaceae</tp:taxon-name-part></tp:taxon-name>).</article-title><source>Lichenologist</source><volume>51</volume>(<issue>4</issue>): <fpage>301</fpage>–<lpage>322</lpage>. <ext-link xlink:href="10.1017/S0024282919000264" ext-link-type="doi" xlink:type="simple">https://doi.org/10.1017/S0024282919000264</ext-link></mixed-citation></ref></ref-list></tp:taxon-treatment>
